# Supplementary material for: 1-(2-Hy­droxy-5-methyl­phen­yl)-3-(2-methyl­phen­yl)prop-2-en-1-one
Source: Acta Crystallogr Sect E Struct Rep Online. 2011 May 25;67(Pt 6):o1492. doi: 10.1107/S1600536811018381 (PMC3120591; doi:10.1107/S1600536811018381)
Supplement: Supplementary file 1 [file e-67-o1492-sup1.cif]

##############################################################################
#                                                                            #
# This CIF contains the data in a paper accepted for publication in          #
# Acta Crystallographica Section E. It conforms to the requirements of       #
# Notes for Authors for Acta Crystallographica Section E, and has been       #
# peer reviewed under the auspices of the IUCr Commission on Journals.       #
#                                                                            #
# Full details of the Crystallographic Information File format               #
# are given in the paper "The Crystallographic Information File (CIF):       #
# a New Standard Archive File for Crystallography" by S. R. Hall, F. H.      #
# Allen and I. D. Brown [Acta Cryst. (1991), A47, 655-685].                  #
#                                                                            #
# The current version of the core CIF dictionary is obtainable from          #
# ftp://ftp.iucr.org/pub/cif_core.dic.                                       #
#                                                                            #
# Software is freely available for graphical display of the structure(s)     #
# in this CIF. For information consult the CIF software page                 #
# http://www.iucr.org/resources/cif/software.                                #
#                                                                            #
# This file may be used for bona fide research purposes within the           #
# scientific community so long as proper attribution is given to the journal # 
# article from which it was obtained.                                        #
#                                                                            #
##############################################################################
data_I
_audit_creation_method     SHELXL97
_chemical_name_systematic
;
1-(2-Hydroxy-5-methylphenyl)-3-(2-methylphenyl)prop-2-en-1-one
;
_chemical_name_common     ?
_chemical_formula_moiety     'C17 H16 O2'
_chemical_formula_sum     'C17 H16 O2'
_chemical_formula_iupac     'C17 H16 O2'
_chemical_formula_weight     252.30
_chemical_melting_point     ?
_symmetry_cell_setting     orthorhombic
_symmetry_space_group_name_H-M     'P b c a'
_symmetry_space_group_name_Hall     '-P 2ac 2ab'
loop_
    _symmetry_equiv_pos_as_xyz
    'x, y, z'
    '-x+1/2, -y, z+1/2'
    'x+1/2, -y+1/2, -z'
    '-x, y+1/2, -z+1/2'
    '-x, -y, -z'
    'x-1/2, y, -z-1/2'
    '-x-1/2, y-1/2, z'
    'x, -y-1/2, z-1/2'
_cell_length_a     13.3930(11)
_cell_length_b     14.1740(16)
_cell_length_c     14.5710(15)
_cell_angle_alpha     90.00
_cell_angle_beta     90.00
_cell_angle_gamma     90.00
_cell_volume     2766.0(5)
_cell_formula_units_Z     8
_cell_measurement_reflns_used     8036
_cell_measurement_theta_min     2.35
_cell_measurement_theta_max     25.02
_cell_measurement_temperature     293(2)
_exptl_crystal_description     'block'
_exptl_crystal_colour     'orange'
_exptl_crystal_size_max     0.29
_exptl_crystal_size_mid     0.27
_exptl_crystal_size_min     0.25
_exptl_crystal_density_diffrn     1.212
_exptl_crystal_density_meas     ?
_exptl_crystal_density_method     'not measured'
_exptl_crystal_F_000     1072
_exptl_absorpt_coefficient_mu     0.078
_exptl_absorpt_correction_type     none
_exptl_absorpt_process_details     none
_exptl_absorpt_correction_T_min     ?
_exptl_absorpt_correction_T_max     ?
_exptl_special_details
;
;
_diffrn_ambient_temperature     293(2)
_diffrn_radiation_type     MoK\a
_diffrn_radiation_wavelength     0.71073
_diffrn_radiation_source     'fine-focus sealed tube'
_diffrn_radiation_monochromator     graphite
_diffrn_measurement_device_type     'MacScience DIPLabo 32001'
_diffrn_measurement_method     \w
_diffrn_detector_area_resol_mean     10.0
_diffrn_reflns_number     8036
_diffrn_reflns_av_R_equivalents     0.0436
_diffrn_reflns_av_sigmaI/netI     0.0316
_diffrn_reflns_theta_min     2.52
_diffrn_reflns_theta_max     25.02
_diffrn_reflns_theta_full     25.02
_diffrn_measured_fraction_theta_max     0.994
_diffrn_measured_fraction_theta_full     0.994
_diffrn_reflns_limit_h_min     -15
_diffrn_reflns_limit_h_max     15
_diffrn_reflns_limit_k_min     -15
_diffrn_reflns_limit_k_max     16
_diffrn_reflns_limit_l_min     -17
_diffrn_reflns_limit_l_max     17
_diffrn_standards_number     0
_diffrn_standards_interval_count     .
_diffrn_standards_interval_time     .
_diffrn_standards_decay_%     ?
_refine_special_details
;
Refinement of <i>F</i>^2^ against ALL reflections. The weighted <i>R</i>-factor
<i>wR</i> and goodness of fit <i>S</i> are based on <i>F</i>^2^, conventional
<i>R</i>-factors <i>R</i> are based on <i>F</i>, with <i>F</i> set to zero for
negative <i>F</i>^2^. The threshold expression of <i>F</i>^2^ >
\s(<i>F</i>^2^) is used only for calculating <i>R</i>-factors(gt) <i>etc</i>.
and is not relevant to the choice of reflections for refinement.
<i>R</i>-factors based on <i>F</i>^2^ are statistically about twice as large
as those based on <i>F</i>, and <i>R</i>- factors based on ALL data will be
even larger.
;
_reflns_number_total     2422
_reflns_number_gt     1654
_reflns_threshold_expression     I>2\s(I)
_refine_ls_structure_factor_coef     Fsqd
_refine_ls_matrix_type     full
_refine_ls_R_factor_all     0.1063
_refine_ls_R_factor_gt     0.0730
_refine_ls_wR_factor_gt     0.1746
_refine_ls_wR_factor_ref     0.2091
_refine_ls_goodness_of_fit_ref     1.146
_refine_ls_restrained_S_all     1.146
_refine_ls_number_reflns     2422
_refine_ls_number_parameters     175
_refine_ls_number_restraints     0
_refine_ls_hydrogen_treatment     constr
_refine_ls_weighting_scheme     calc
_refine_ls_weighting_details
         'calc w=1/[\s^2^(Fo^2^)+(0.1131P)^2^+0.2932P] where P=(Fo^2^+2Fc^2^)/3'
_atom_sites_solution_hydrogens     geom
_atom_sites_solution_primary     direct
_atom_sites_solution_secondary     difmap
_refine_ls_shift/su_max     0.009
_refine_ls_shift/su_mean     0.000
_refine_diff_density_max     0.369
_refine_diff_density_min     -0.377
_refine_ls_extinction_method     'SHELXL97 (Sheldrick, 2008)'
_refine_ls_extinction_coef     0.025(4)
_refine_ls_extinction_expression
                                  'Fc^*^=kFc[1+0.001xFc^2^\l^3^/sin(2\q)]^-1/4^'
loop_
    _atom_type_symbol
    _atom_type_description
    _atom_type_scat_dispersion_real
    _atom_type_scat_dispersion_imag
    _atom_type_scat_source
    'C' 'C' 0.0033 0.0016
                         'International Tables Vol C Tables 4.2.6.8 and 6.1.1.4'
    'H' 'H' 0.0000 0.0000
                         'International Tables Vol C Tables 4.2.6.8 and 6.1.1.4'
    'O' 'O' 0.0106 0.0060
                         'International Tables Vol C Tables 4.2.6.8 and 6.1.1.4'
    'N' 'N' 0.0061 0.0033
                         'International Tables Vol C Tables 4.2.6.8 and 6.1.1.4'
    'S' 'S' 0.1246 0.1234
                         'International Tables Vol C Tables 4.2.6.8 and 6.1.1.4'
_computing_data_collection     '<i>XPRESS</i> (MacScience, 2002)'
_computing_cell_refinement     'SCALEPACK (Otwinowski & Minor, 1997)'
_computing_data_reduction     'DENZO and SCALEPACK (Otwinowski & Minor, 1997)'
_computing_structure_solution     'SHELXS97 (Sheldrick, 2008)'
_computing_structure_refinement     'SHELXL97 (Sheldrick, 2008)'
_computing_molecular_graphics     'ORTEPII (Johnson, 1976)'
_computing_publication_material     'PLATON (Spek, 2009)'
loop_
    _atom_site_type_symbol
    _atom_site_label
    _atom_site_fract_x
    _atom_site_fract_y
    _atom_site_fract_z
    _atom_site_U_iso_or_equiv
    _atom_site_adp_type
    _atom_site_calc_flag
    _atom_site_refinement_flags
    _atom_site_occupancy
    _atom_site_symmetry_multiplicity
    _atom_site_disorder_assembly
    _atom_site_disorder_group
    C C1 0.93869(16) 0.33849(16) 0.36305(17) 0.0641(7) Uani d . 1 1 . .
    C C2 0.91789(15) 0.39731(16) 0.44755(17) 0.0667(7) Uani d . 1 1 . .
    H H2 0.9447 0.3787 0.5036 0.080 Uiso calc R 1 1 . .
    C C3 0.86192(16) 0.47546(16) 0.44390(17) 0.0657(7) Uani d . 1 1 . .
    H H3 0.8382 0.4919 0.3861 0.079 Uiso calc R 1 1 . .
    C C4 0.83271(15) 0.53964(17) 0.52070(17) 0.0686(7) Uani d . 1 1 . .
    C C5 0.8504(2) 0.5140(2) 0.6137(2) 0.0882(9) Uani d . 1 1 . .
    H H5 0.8804 0.4563 0.6266 0.106 Uiso calc R 1 1 . .
    C C6 0.8230(3) 0.5747(3) 0.6874(2) 0.1102(11) Uani d . 1 1 . .
    H H6 0.8356 0.5570 0.7477 0.132 Uiso calc R 1 1 . .
    C C7 0.7767(3) 0.6617(3) 0.6682(3) 0.1179(14) Uani d . 1 1 . .
    H H7 0.7587 0.7019 0.7159 0.141 Uiso calc R 1 1 . .
    C C8 0.7581(2) 0.6874(2) 0.5779(3) 0.1063(12) Uani d . 1 1 . .
    H H8 0.7271 0.7449 0.5665 0.128 Uiso calc R 1 1 . .
    C C9 0.78464(17) 0.62923(19) 0.5019(2) 0.0812(8) Uani d . 1 1 . .
    C C10 0.7635(2) 0.6625(2) 0.4032(3) 0.1076(11) Uani d . 1 1 . .
    H H10A 0.7293 0.7220 0.4048 0.161 Uiso calc R 1 1 . .
    H H10B 0.7225 0.6167 0.3725 0.161 Uiso calc R 1 1 . .
    H H10C 0.8254 0.6695 0.3707 0.161 Uiso calc R 1 1 . .
    O O11 0.91143(13) 0.36828(12) 0.28533(12) 0.0830(6) Uani d . 1 1 . .
    C C12 0.98967(15) 0.24407(16) 0.37022(17) 0.0626(6) Uani d . 1 1 . .
    C C13 1.02359(15) 0.20750(17) 0.45520(17) 0.0673(7) Uani d . 1 1 . .
    H H13 1.0135 0.2428 0.5082 0.081 Uiso calc R 1 1 . .
    C C14 1.07221(17) 0.11945(19) 0.4623(2) 0.0772(8) Uani d . 1 1 . .
    C C15 1.0858(2) 0.0661(2) 0.3793(2) 0.0908(9) Uani d . 1 1 . .
    H H15 1.1180 0.0081 0.3825 0.109 Uiso calc R 1 1 . .
    C C16 1.0530(2) 0.0979(2) 0.2950(2) 0.0924(9) Uani d . 1 1 . .
    H H16 1.0623 0.0611 0.2429 0.111 Uiso calc R 1 1 . .
    C C17 1.00483(19) 0.18723(18) 0.2883(2) 0.0749(7) Uani d . 1 1 . .
    O O18 0.97406(16) 0.21620(15) 0.20261(13) 0.1000(7) Uani d . 1 1 . .
    H H18 0.9475 0.2682 0.2066 0.150 Uiso calc R 1 1 . .
    C C19 1.1099(2) 0.0842(2) 0.5547(2) 0.0995(10) Uani d . 1 1 . .
    H H19A 1.1807 0.0944 0.5588 0.149 Uiso calc R 1 1 . .
    H H19B 1.0960 0.0181 0.5605 0.149 Uiso calc R 1 1 . .
    H H19C 1.0770 0.1180 0.6031 0.149 Uiso calc R 1 1 . .
loop_
    _atom_site_aniso_label
    _atom_site_aniso_U_11
    _atom_site_aniso_U_22
    _atom_site_aniso_U_33
    _atom_site_aniso_U_12
    _atom_site_aniso_U_13
    _atom_site_aniso_U_23
    C1 0.0505(11) 0.0700(14) 0.0717(16) -0.0065(10) -0.0030(10) -0.0002(12)
    C2 0.0521(12) 0.0733(14) 0.0748(17) 0.0036(11) -0.0079(11) -0.0016(12)
    C3 0.0485(11) 0.0733(14) 0.0754(16) -0.0053(11) 0.0020(10) 0.0045(12)
    C4 0.0436(11) 0.0783(15) 0.0837(19) -0.0045(11) 0.0050(11) -0.0046(12)
    C5 0.0648(15) 0.109(2) 0.091(2) -0.0065(14) 0.0051(14) -0.0096(17)
    C6 0.0821(19) 0.159(3) 0.089(2) -0.025(2) 0.0116(17) -0.026(2)
    C7 0.081(2) 0.140(3) 0.133(3) -0.025(2) 0.036(2) -0.057(3)
    C8 0.0632(16) 0.095(2) 0.161(4) -0.0030(15) 0.030(2) -0.030(2)
    C9 0.0486(13) 0.0778(16) 0.117(2) -0.0026(12) 0.0137(13) -0.0063(16)
    C10 0.0789(18) 0.094(2) 0.150(3) 0.0232(17) 0.0071(19) 0.0232(19)
    O11 0.0850(12) 0.0894(12) 0.0746(13) 0.0041(10) -0.0114(9) 0.0032(9)
    C12 0.0476(11) 0.0683(13) 0.0721(16) -0.0059(10) 0.0035(10) -0.0023(11)
    C13 0.0451(11) 0.0729(14) 0.0839(18) 0.0025(11) 0.0032(11) -0.0028(12)
    C14 0.0506(13) 0.0789(16) 0.102(2) 0.0035(12) 0.0047(12) 0.0072(15)
    C15 0.0686(16) 0.0779(17) 0.126(3) 0.0118(14) 0.0164(17) -0.0007(17)
    C16 0.0861(18) 0.0858(19) 0.105(2) 0.0037(15) 0.0221(17) -0.0233(16)
    C17 0.0698(15) 0.0801(16) 0.0749(18) -0.0078(13) 0.0117(12) -0.0047(13)
    O18 0.1154(16) 0.1075(15) 0.0771(14) 0.0001(12) 0.0056(11) -0.0128(11)
    C19 0.0693(16) 0.103(2) 0.126(3) 0.0179(16) -0.0041(16) 0.0227(18)
_geom_special_details
;
 All esds (except the esd in the dihedral angle between two l.s. planes)
 are estimated using the full covariance matrix.  The cell esds are taken
 into account individually in the estimation of esds in distances, angles
 and torsion angles; correlations between esds in cell parameters are only
 used when they are defined by crystal symmetry.  An approximate (isotropic)
 treatment of cell esds is used for estimating esds involving l.s. planes.
;
loop_
    _geom_bond_atom_site_label_1
    _geom_bond_atom_site_label_2
    _geom_bond_site_symmetry_2
    _geom_bond_distance
    _geom_bond_publ_flag
    C1 O11 . 1.263(3) ?
    C1 C12 . 1.506(3) ?
    C1 C2 . 1.513(3) ?
    C2 C3 . 1.339(3) ?
    C2 H2 . 0.9300 ?
    C3 C4 . 1.494(3) ?
    C3 H3 . 0.9300 ?
    C4 C5 . 1.423(4) ?
    C4 C9 . 1.450(4) ?
    C5 C6 . 1.423(4) ?
    C5 H5 . 0.9300 ?
    C6 C7 . 1.409(5) ?
    C6 H6 . 0.9300 ?
    C7 C8 . 1.387(5) ?
    C7 H7 . 0.9300 ?
    C8 C9 . 1.425(4) ?
    C8 H8 . 0.9300 ?
    C9 C10 . 1.541(4) ?
    C10 H10A . 0.9600 ?
    C10 H10B . 0.9600 ?
    C10 H10C . 0.9600 ?
    C12 C13 . 1.417(3) ?
    C12 C17 . 1.454(4) ?
    C13 C14 . 1.411(3) ?
    C13 H13 . 0.9300 ?
    C14 C15 . 1.438(4) ?
    C14 C19 . 1.523(4) ?
    C15 C16 . 1.379(4) ?
    C15 H15 . 0.9300 ?
    C16 C17 . 1.425(4) ?
    C16 H16 . 0.9300 ?
    C17 O18 . 1.378(3) ?
    O18 H18 . 0.8200 ?
    C19 H19A . 0.9600 ?
    C19 H19B . 0.9600 ?
    C19 H19C . 0.9600 ?
loop_
    _geom_angle_atom_site_label_1
    _geom_angle_atom_site_label_2
    _geom_angle_atom_site_label_3
    _geom_angle_site_symmetry_1
    _geom_angle_site_symmetry_3
    _geom_angle
    _geom_angle_publ_flag
    O11 C1 C12 . . 119.4(2) ?
    O11 C1 C2 . . 119.5(2) ?
    C12 C1 C2 . . 121.1(2) ?
    C3 C2 C1 . . 121.8(2) ?
    C3 C2 H2 . . 119.1 ?
    C1 C2 H2 . . 119.1 ?
    C2 C3 C4 . . 128.4(2) ?
    C2 C3 H3 . . 115.8 ?
    C4 C3 H3 . . 115.8 ?
    C5 C4 C9 . . 118.5(2) ?
    C5 C4 C3 . . 120.9(2) ?
    C9 C4 C3 . . 120.6(2) ?
    C4 C5 C6 . . 121.4(3) ?
    C4 C5 H5 . . 119.3 ?
    C6 C5 H5 . . 119.3 ?
    C7 C6 C5 . . 119.6(3) ?
    C7 C6 H6 . . 120.2 ?
    C5 C6 H6 . . 120.2 ?
    C8 C7 C6 . . 119.7(3) ?
    C8 C7 H7 . . 120.1 ?
    C6 C7 H7 . . 120.1 ?
    C7 C8 C9 . . 122.7(3) ?
    C7 C8 H8 . . 118.6 ?
    C9 C8 H8 . . 118.6 ?
    C8 C9 C4 . . 118.1(3) ?
    C8 C9 C10 . . 120.2(3) ?
    C4 C9 C10 . . 121.7(2) ?
    C9 C10 H10A . . 109.5 ?
    C9 C10 H10B . . 109.5 ?
    H10A C10 H10B . . 109.5 ?
    C9 C10 H10C . . 109.5 ?
    H10A C10 H10C . . 109.5 ?
    H10B C10 H10C . . 109.5 ?
    C13 C12 C17 . . 118.0(2) ?
    C13 C12 C1 . . 122.1(2) ?
    C17 C12 C1 . . 119.9(2) ?
    C14 C13 C12 . . 122.4(2) ?
    C14 C13 H13 . . 118.8 ?
    C12 C13 H13 . . 118.8 ?
    C13 C14 C15 . . 117.5(3) ?
    C13 C14 C19 . . 120.5(3) ?
    C15 C14 C19 . . 122.0(2) ?
    C16 C15 C14 . . 122.4(3) ?
    C16 C15 H15 . . 118.8 ?
    C14 C15 H15 . . 118.8 ?
    C15 C16 C17 . . 119.7(3) ?
    C15 C16 H16 . . 120.1 ?
    C17 C16 H16 . . 120.1 ?
    O18 C17 C16 . . 117.6(3) ?
    O18 C17 C12 . . 122.5(2) ?
    C16 C17 C12 . . 119.9(3) ?
    C17 O18 H18 . . 109.5 ?
    C14 C19 H19A . . 109.5 ?
    C14 C19 H19B . . 109.5 ?
    H19A C19 H19B . . 109.5 ?
    C14 C19 H19C . . 109.5 ?
    H19A C19 H19C . . 109.5 ?
    H19B C19 H19C . . 109.5 ?
loop_
    _geom_torsion_atom_site_label_1
    _geom_torsion_atom_site_label_2
    _geom_torsion_atom_site_label_3
    _geom_torsion_atom_site_label_4
    _geom_torsion_site_symmetry_1
    _geom_torsion_site_symmetry_2
    _geom_torsion_site_symmetry_3
    _geom_torsion_site_symmetry_4
    _geom_torsion
    _geom_torsion_publ_flag
    O11 C1 C2 C3 . . . . 7.3(3) ?
    C12 C1 C2 C3 . . . . -171.5(2) ?
    C1 C2 C3 C4 . . . . 178.5(2) ?
    C2 C3 C4 C5 . . . . -10.4(3) ?
    C2 C3 C4 C9 . . . . 170.3(2) ?
    C9 C4 C5 C6 . . . . -0.8(4) ?
    C3 C4 C5 C6 . . . . 179.9(2) ?
    C4 C5 C6 C7 . . . . 0.5(4) ?
    C5 C6 C7 C8 . . . . 0.1(4) ?
    C6 C7 C8 C9 . . . . -0.4(5) ?
    C7 C8 C9 C4 . . . . 0.2(4) ?
    C7 C8 C9 C10 . . . . -179.0(3) ?
    C5 C4 C9 C8 . . . . 0.4(3) ?
    C3 C4 C9 C8 . . . . 179.8(2) ?
    C5 C4 C9 C10 . . . . 179.6(2) ?
    C3 C4 C9 C10 . . . . -1.0(3) ?
    O11 C1 C12 C13 . . . . 178.86(19) ?
    C2 C1 C12 C13 . . . . -2.3(3) ?
    O11 C1 C12 C17 . . . . -1.5(3) ?
    C2 C1 C12 C17 . . . . 177.34(19) ?
    C17 C12 C13 C14 . . . . 0.9(3) ?
    C1 C12 C13 C14 . . . . -179.4(2) ?
    C12 C13 C14 C15 . . . . -0.6(3) ?
    C12 C13 C14 C19 . . . . 178.3(2) ?
    C13 C14 C15 C16 . . . . -0.3(4) ?
    C19 C14 C15 C16 . . . . -179.2(2) ?
    C14 C15 C16 C17 . . . . 0.9(4) ?
    C15 C16 C17 O18 . . . . 179.5(2) ?
    C15 C16 C17 C12 . . . . -0.6(4) ?
    C13 C12 C17 O18 . . . . 179.6(2) ?
    C1 C12 C17 O18 . . . . -0.1(3) ?
    C13 C12 C17 C16 . . . . -0.3(3) ?
    C1 C12 C17 C16 . . . . -180.0(2) ?
loop_
    _geom_hbond_atom_site_label_D
    _geom_hbond_atom_site_label_H
    _geom_hbond_atom_site_label_A
    _geom_hbond_site_symmetry_A
    _geom_hbond_distance_DH
    _geom_hbond_distance_HA
    _geom_hbond_distance_DA
    _geom_hbond_angle_DHA
    _geom_hbond_publ_flag
    O18 H18 O11 . 0.82 1.89 2.608(3) 146 yes
data_global
_journal_date_recd_electronic     2011-05-01
_journal_date_accepted     2011-05-15
_journal_name_full     'Acta Crystallographica, Section E'
_journal_year     2011
_journal_volume     67
_journal_issue      6
_journal_page_first     o1492
_journal_page_last     o1492
_journal_paper_category     QO
_journal_coeditor_code     HB5868
_publ_contact_author_name     'Professor M.A. Sridhar'
_publ_contact_author_address
;Department of Studies in Physics
Mansagangotri
University of Mysore
Mysore 570 006
INDIA
;
_publ_contact_author_email     mas@physics.uni-mysore.ac.in
_publ_contact_author_fax     '+91 821 2419333'
_publ_contact_author_phone     '+91 821 2419333'
_publ_section_title
;
1-(2-Hydroxy-5-methylphenyl)-3-(2-methylphenyl)prop-2-en-1-one
;
loop_
    _publ_author_name
    _publ_author_address
    'Vijay Kumar, D.'
;Department of Pharmaceutical Chemistry
Manipal College of Pharmaceutical Sciences
Manipal 576 104
India
;
    'Thippeswamy, G.B.'
;Department of Studies in Physics
Manasagangotri
University of Mysore
Mysore 570 006
India
;
    'Jayashree, B.S.'
;Department of Pharmaceutical Chemistry
Manipal College of Pharmaceutical Sciences
Manipal 576 104
India
;
    'Sridhar, M. A.'
;Department of Studies in Physics
Manasagangotri
University of Mysore
Mysore 570 006
India
;
