# Supplementary material for: 1-(2-Hy­droxy-5-methyl­phen­yl)-3-(2-methyl­phen­yl)prop-2-en-1-one
Source: Acta Crystallogr Sect E Struct Rep Online. 2011 May 25;67(Pt 6):o1492. doi: 10.1107/S1600536811018381 (PMC3120591; doi:10.1107/S1600536811018381)
Supplement: Supplementary file 2 [file e-67-o1492-Isup2.hkl]

# 
# h,k,l, Fc-squared, Fo-squared, sigma(Fo-squared) and status flag 
# 
data_I 
_shelx_title ' shelxl                 R =  New: Pbca' 
_shelx_refln_list_code          4 
_shelx_F_calc_maximum      256.39 
_exptl_crystal_F_000      1072.00 
_reflns_d_resolution_high  0.8401 
 
loop_ 
 _symmetry_equiv_pos_as_xyz 
 'x, y, z' 
 '-x+1/2, -y, z+1/2' 
 'x+1/2, -y+1/2, -z' 
 '-x, y+1/2, -z+1/2' 
 '-x, -y, -z' 
 'x-1/2, y, -z-1/2' 
 '-x-1/2, y-1/2, z' 
 'x, -y-1/2, z-1/2' 
 
_cell_length_a    13.3930 
_cell_length_b    14.1740 
_cell_length_c    14.5710 
_cell_angle_alpha  90.000 
_cell_angle_beta   90.000 
_cell_angle_gamma  90.000 
 
_shelx_F_squared_multiplier     1.000 
 
loop_ 
 _refln_index_h 
 _refln_index_k 
 _refln_index_l 
 _refln_F_squared_calc 
 _refln_F_squared_meas 
 _refln_F_squared_sigma 
 _refln_observed_status 
   2   0   0    11069.46     6105.44    165.19 o 
   4   0   0     3391.50     3511.84     52.64 o 
   6   0   0     1990.12     2107.48     46.65 o 
   8   0   0       53.03       68.68      3.84 o 
  10   0   0        6.43        5.76      2.91 o 
  12   0   0      846.93      900.75     20.46 o 
  14   0   0      216.41      203.15     10.71 o 
   2   1   0     1396.60     1166.70    128.50 o 
   4   1   0     9596.51    11325.04    184.30 o 
   6   1   0      916.19     1123.34     31.88 o 
   8   1   0      368.37      400.88      8.28 o 
  10   1   0      362.41      397.16      7.31 o 
  12   1   0       41.79       34.98      2.91 o 
  14   1   0       42.05       40.08      6.71 o 
   0   2   0      849.22      691.85     23.99 o 
   2   2   0    10421.14    12286.12    247.18 o 
   4   2   0    65736.05   121451.84   2861.15 o 
   6   2   0       20.39       32.55      1.80 o 
   8   2   0     1500.23     1764.28     21.42 o 
  10   2   0      293.58      346.91     10.93 o 
  12   2   0        1.38        1.12      2.03 o 
  14   2   0        2.13        3.52      3.84 o 
   2   3   0    12692.22    13765.19    227.76 o 
   4   3   0      119.88      133.32      4.32 o 
   6   3   0     1724.81     1857.38     22.59 o 
   8   3   0      150.89      154.02      4.44 o 
  10   3   0       26.33       27.20      3.50 o 
  12   3   0       12.90       11.80      2.59 o 
  14   3   0        0.50        0.36      4.17 o 
   0   4   0     5830.58     5774.04    106.71 o 
   2   4   0      801.92      796.53     29.36 o 
   4   4   0      217.96      254.99      5.91 o 
   6   4   0    17973.04    22728.16    569.08 o 
   8   4   0     2730.91     3400.71     84.93 o 
  10   4   0      193.72      205.70      9.70 o 
  12   4   0        0.04        3.09      5.27 o 
  14   4   0       22.09       20.49      5.09 o 
   2   5   0     3570.63     3631.99    209.95 o 
   4   5   0     1597.53     1702.53     29.08 o 
   6   5   0      832.15      851.06     46.19 o 
   8   5   0       40.21       63.19      4.66 o 
  10   5   0     1798.46     2007.31     33.91 o 
  12   5   0       51.82       47.17      5.17 o 
  14   5   0        0.06        3.60      2.52 o 
   0   6   0       20.73       26.01      2.91 o 
   2   6   0     5916.09     6307.18     94.60 o 
   4   6   0      420.26      303.46      8.40 o 
   6   6   0       20.20       16.86      3.34 o 
   8   6   0      343.03      342.85     12.36 o 
  10   6   0      596.94      610.80     12.42 o 
  12   6   0       15.77       14.85      4.71 o 
  14   6   0       32.25       18.31      7.41 o 
   2   7   0       53.18       44.82      2.15 o 
   4   7   0      284.99      365.69     13.72 o 
   6   7   0       69.53       68.69      7.43 o 
   8   7   0        0.53       -5.09      5.09 o 
  10   7   0        0.44        0.64      2.24 o 
  12   7   0       65.86       51.21     17.47 o 
   0   8   0      122.40      166.66      6.00 o 
   2   8   0      146.08      119.33      4.30 o 
   4   8   0      465.92      453.27      9.94 o 
   6   8   0       68.14       85.96      6.63 o 
   8   8   0       78.67       49.72      6.31 o 
  10   8   0       12.55       -3.52     10.57 o 
  12   8   0       15.11       17.23      7.27 o 
   2   9   0      637.65      627.04     11.70 o 
   4   9   0      673.71      723.96     13.53 o 
   6   9   0       26.41       24.40      5.12 o 
   8   9   0        1.44        3.52      4.83 o 
  10   9   0       95.42       70.48     15.03 o 
   0  10   0       66.65       64.30      4.58 o 
   2  10   0      291.21      353.25      7.42 o 
   4  10   0        2.12        2.27      0.64 o 
   6  10   0        0.42        4.45      4.45 o 
   8  10   0       13.32       13.45      7.08 o 
  10  10   0        2.74        1.28      7.33 o 
  12  10   0        8.65      -11.75     11.75 o 
   2  11   0       26.93       34.23      2.95 o 
   4  11   0       23.18       14.38      4.20 o 
   6  11   0      170.45      173.18      9.91 o 
   8  11   0      144.10      136.24     17.98 o 
  10  11   0        0.06       -3.87      6.12 o 
   0  12   0       15.78       18.28      6.44 o 
   2  12   0        4.28        3.20      1.92 o 
   4  12   0        5.63        8.29      4.13 o 
   6  12   0       12.63       16.36     10.57 o 
   8  12   0       21.34       43.13      8.71 o 
   2  13   0       16.48       12.81      2.18 o 
   4  13   0        5.57        4.16      1.60 o 
   6  13   0        8.18        3.87      5.16 o 
   8  13   0        0.79        0.00      3.20 o 
  10  13   0        0.67       -7.40     11.59 o 
   0  14   0       32.57       27.48      3.55 o 
   2  14   0        0.07        3.20      1.92 o 
   4  14   0        3.66        3.20      1.28 o 
   6  14   0        7.76       15.08      5.83 o 
   2  15   0        4.90        4.45      1.60 o 
   4  15   0        0.26       -4.13      4.13 o 
   0  16   0        0.13        0.00      3.20 o 
   2  16   0        0.25       -0.96      4.19 o 
   4  16   0       11.61        7.40      4.77 o 
   1   1   1      781.81       11.06     11.59 o 
   2   1   1     1351.91     1146.28     56.03 o 
   3   1   1    14684.28    17829.53    148.84 o 
   4   1   1    15363.14    19445.76    178.67 o 
   5   1   1     2669.07     3070.91     25.63 o 
   6   1   1       84.15      105.89      2.07 o 
   7   1   1      246.35      248.69      8.58 o 
   8   1   1      452.48      492.13      6.63 o 
   9   1   1      187.18      208.41      3.95 o 
  10   1   1      117.55      134.14      4.96 o 
  11   1   1      197.33      223.08      5.10 o 
  12   1   1       21.39       20.93      4.38 o 
  13   1   1      151.14      157.53      5.15 o 
  14   1   1        0.75        4.97      2.18 o 
  15   1   1        3.02        2.84      2.73 o 
   0   2   1     2277.22     2165.86    111.11 o 
   1   2   1     1626.28     1385.39     13.65 o 
   2   2   1     6946.28     7466.14    181.16 o 
   3   2   1    62235.25   111303.95   2369.05 o 
   4   2   1     4478.47     4984.69     47.00 o 
   5   2   1      671.12      610.09      5.91 o 
   6   2   1     1099.15     1169.24     19.35 o 
   7   2   1        9.76       11.81      1.32 o 
   8   2   1      263.39      287.55      4.19 o 
   9   2   1      553.94      640.80      7.87 o 
  10   2   1       14.12       11.80      2.02 o 
  11   2   1       11.26       19.38      2.13 o 
  12   2   1        6.23        8.86      2.72 o 
  13   2   1        0.32       -1.56      1.93 o 
  14   2   1        0.15        2.24      2.72 o 
  15   2   1       10.72       14.31      2.25 o 
   1   3   1     1197.56     1081.93     10.69 o 
   2   3   1     3432.83     3376.17    170.35 o 
   3   3   1      376.55      368.74      9.89 o 
   4   3   1     1772.32     1801.76     26.79 o 
   5   3   1        0.03        2.09      1.16 o 
   6   3   1       42.08       36.38      1.44 o 
   7   3   1     5245.52     6107.30     81.94 o 
   8   3   1        3.14        4.93      1.71 o 
   9   3   1      584.53      653.68      9.03 o 
  10   3   1      313.53      375.38      5.51 o 
  11   3   1       37.14       39.78      2.16 o 
  12   3   1        4.49        4.23      1.69 o 
  13   3   1        1.35        4.63      2.07 o 
  14   3   1        2.15        2.16      2.39 o 
  15   3   1        4.04        3.13      1.91 o 
   0   4   1     1331.32     1312.40     35.71 o 
   1   4   1     5259.55     4984.08    146.67 o 
   2   4   1      586.43      574.98      6.44 o 
   3   4   1      100.62       85.44      5.13 o 
   4   4   1      309.22      295.57      8.03 o 
   5   4   1      888.61      898.83     31.77 o 
   6   4   1     5317.62     6175.98    102.22 o 
   7   4   1     4629.42     5005.54     83.01 o 
   8   4   1      445.47      463.58     12.43 o 
   9   4   1       26.26       30.67      1.84 o 
  10   4   1      111.29      128.66      5.89 o 
  11   4   1       11.81       13.99      1.82 o 
  12   4   1       21.90       24.58      2.89 o 
  13   4   1       17.50       12.85      5.73 o 
  14   4   1        1.59       -0.85      1.66 o 
  15   4   1        0.09        2.47      2.57 o 
   1   5   1      489.01      451.38      5.39 o 
   2   5   1     1191.00     1200.35     14.48 o 
   3   5   1     2614.16     2456.37     39.37 o 
   4   5   1     2383.03     2361.35     27.15 o 
   5   5   1      711.91      697.80     20.25 o 
   6   5   1      184.36      214.21      3.84 o 
   7   5   1       38.89       34.73      2.02 o 
   8   5   1       24.07       27.41      1.60 o 
   9   5   1       94.84      116.07      3.18 o 
  10   5   1       15.05       10.13      1.95 o 
  11   5   1      170.91      158.01      4.26 o 
  12   5   1       35.42       38.55      3.25 o 
  13   5   1       19.70       14.31      3.80 o 
  14   5   1       17.05       13.95      2.34 o 
  15   5   1        0.94        1.66      1.91 o 
   0   6   1     3152.00     3108.65     66.51 o 
   1   6   1      236.96      209.93      4.32 o 
   2   6   1     4824.74     4869.60     56.30 o 
   3   6   1      359.48      433.94      8.00 o 
   4   6   1      226.29      242.67      4.98 o 
   5   6   1        5.90        6.74      1.39 o 
   6   6   1       25.17       20.15      2.18 o 
   7   6   1       15.48       15.58      1.93 o 
   8   6   1        5.86        1.58      2.27 o 
   9   6   1      281.79      320.86      9.89 o 
  10   6   1      412.28      458.65     14.05 o 
  11   6   1      665.01      711.73     12.93 o 
  12   6   1       14.62       13.85      1.59 o 
  13   6   1       36.78       27.98      5.04 o 
  14   6   1        6.41        3.83      1.81 o 
   1   7   1     2028.99     1954.38     20.12 o 
   2   7   1      598.77      554.26      6.09 o 
   3   7   1       76.41       60.39      2.15 o 
   4   7   1      143.11      143.12      8.61 o 
   5   7   1        6.77        7.28      1.68 o 
   6   7   1       13.14       10.66      1.94 o 
   7   7   1        0.19        4.83      2.66 o 
   8   7   1        0.71        2.08      1.03 o 
   9   7   1      183.90      172.85      6.34 o 
  10   7   1       11.44        9.09      2.85 o 
  11   7   1       37.51       29.50      4.06 o 
  12   7   1        4.84        1.71      3.85 o 
  13   7   1        3.30        2.44      1.92 o 
  14   7   1        0.03        5.02      9.93 o 
   0   8   1     2549.54     2925.24     41.24 o 
   1   8   1      901.54      916.14     10.68 o 
   2   8   1     1179.37     1153.63     19.01 o 
   3   8   1       27.82       25.42      1.34 o 
   4   8   1       85.55       86.68      6.30 o 
   5   8   1      178.25      197.82      4.70 o 
   6   8   1       14.48       15.24      1.54 o 
   7   8   1        3.78        3.23      2.76 o 
   8   8   1       17.27       16.66      3.33 o 
   9   8   1        0.01        3.68      3.25 o 
  10   8   1       35.75       28.28      4.18 o 
  11   8   1        0.06        1.56      0.95 o 
  12   8   1        4.94        2.46      4.02 o 
  13   8   1      101.69       75.35     18.65 o 
  14   8   1       14.21       19.85     15.95 o 
   1   9   1       55.92       53.35      2.26 o 
   2   9   1        0.27        1.37      1.44 o 
   3   9   1       32.50       28.43      1.40 o 
   4   9   1       32.48       27.77      2.40 o 
   5   9   1      144.58      158.06      3.75 o 
   6   9   1        9.82       14.33      3.54 o 
   7   9   1        0.87       -1.92      2.81 o 
   8   9   1       26.32       19.81      4.46 o 
   9   9   1       21.18       30.14      6.60 o 
  10   9   1        8.16        8.93      6.40 o 
  11   9   1       16.07       10.85      5.80 o 
  12   9   1        0.00       -0.64      7.08 o 
  13   9   1        0.07        8.40     13.64 o 
   0  10   1       19.56       22.67      3.23 o 
   1  10   1        3.88        7.36      1.34 o 
   2  10   1        1.09        2.15      1.23 o 
   3  10   1        1.89        1.05      1.21 o 
   4  10   1      210.08      242.63      5.23 o 
   5  10   1       56.05       55.24      4.42 o 
   6  10   1       14.09       12.24      3.87 o 
   7  10   1       12.32        5.45      3.63 o 
   8  10   1        5.30       11.56      5.73 o 
   9  10   1       51.19       54.81     14.19 o 
  10  10   1       11.92        9.83      6.72 o 
  11  10   1        8.89       18.89      6.69 o 
  12  10   1        5.50       10.85      6.72 o 
   1  11   1        1.53        3.04      2.07 o 
   2  11   1       11.88       10.98      1.58 o 
   3  11   1       74.44       77.04      4.92 o 
   4  11   1        4.90        6.42      2.81 o 
   5  11   1        7.88        4.88      1.10 o 
   6  11   1       70.26       64.92      5.20 o 
   7  11   1       13.10        0.71      9.45 o 
   8  11   1       51.56       70.71     10.47 o 
   9  11   1        1.69        5.20      4.85 o 
  10  11   1        4.06        1.82      5.96 o 
  11  11   1        0.03       12.32      6.50 o 
  12  11   1        0.08       18.89      7.30 o 
   0  12   1        0.65        2.88      1.95 o 
   1  12   1        5.46        3.61      1.48 o 
   2  12   1       35.52       32.68      1.95 o 
   3  12   1       22.68       21.18      1.89 o 
   4  12   1        5.30        3.66      1.50 o 
   5  12   1        1.97        2.37      3.84 o 
   6  12   1        2.15       -2.01      6.02 o 
   7  12   1        0.13        5.67     15.67 o 
   8  12   1       16.27       17.33      4.99 o 
   9  12   1        0.14       -1.28      6.69 o 
  10  12   1        3.77        8.29      7.01 o 
   1  13   1        3.35        2.80      1.78 o 
   2  13   1        2.33        0.99      1.44 o 
   3  13   1       62.03       54.88      2.23 o 
   4  13   1        0.35        0.14      2.55 o 
   5  13   1        0.44        3.65      3.61 o 
   6  13   1        0.01        3.31      3.75 o 
   7  13   1        6.76       14.40      4.96 o 
   8  13   1        1.78       11.98      9.61 o 
   9  13   1       10.24       27.86      7.94 o 
  10  13   1        2.08        0.64      6.47 o 
   0  14   1        6.01        7.68      2.59 o 
   1  14   1       17.72       19.10      2.05 o 
   2  14   1        3.59        4.29      2.42 o 
   3  14   1        0.19        0.00      2.26 o 
   4  14   1        3.32        7.37      3.67 o 
   5  14   1        5.81        9.78      3.54 o 
   6  14   1        2.48       -0.96      4.83 o 
   7  14   1        0.52        2.27      5.15 o 
   1  15   1       48.39       47.09      2.65 o 
   2  15   1        0.01        0.91      2.08 o 
   3  15   1        0.32        0.14      2.55 o 
   4  15   1        0.15        3.48      3.05 o 
   5  15   1       13.40       13.59      5.05 o 
   6  15   1        4.81        3.87      5.15 o 
   7  15   1        1.15        0.64      5.15 o 
   0  16   1        2.70       -0.96      1.63 o 
   1  16   1        1.56        3.60      1.41 o 
   2  16   1        0.01       -1.28      2.97 o 
   3  16   1        0.35        3.68      4.47 o 
   4  16   1        0.51        2.27      2.62 o 
   0   0   2     5509.45       -0.39      1.58 o 
   1   0   2     2368.59      562.89    670.36 o 
   2   0   2    12270.30    14277.14    251.70 o 
   3   0   2     1165.73     1147.81     14.32 o 
   4   0   2     2663.58     2864.51     33.82 o 
   5   0   2       19.17       18.11      3.72 o 
   6   0   2      556.95      606.70     18.02 o 
   7   0   2      973.73      965.11     28.49 o 
   8   0   2      110.58      110.54      3.85 o 
   9   0   2      103.96      122.72      7.56 o 
  10   0   2      106.31      116.30      4.49 o 
  11   0   2       15.85        9.49      2.59 o 
  12   0   2        4.02        3.35      2.61 o 
  13   0   2       42.12       44.21      3.88 o 
  14   0   2        9.22       12.53      3.80 o 
  15   0   2        5.20        7.21      3.29 o 
   1   1   2    19159.06    21632.30    730.60 o 
   2   1   2     4198.09     4180.38     60.29 o 
   3   1   2     1330.65     1352.38     14.20 o 
   4   1   2     2041.80     2050.60     19.00 o 
   5   1   2      206.10      205.51      3.70 o 
   6   1   2      710.82      697.90      8.19 o 
   7   1   2      341.93      368.65      4.80 o 
   8   1   2        3.30        2.89      1.44 o 
   9   1   2        6.97        8.50      1.50 o 
  10   1   2      159.51      165.78      3.62 o 
  11   1   2       79.82       75.01      3.55 o 
  12   1   2       26.15       33.86      2.38 o 
  13   1   2      181.25      194.48      4.90 o 
  14   1   2       47.57       41.93      2.83 o 
  15   1   2       22.74       20.64      2.94 o 
   0   2   2     8473.84     8842.72     99.56 o 
   1   2   2      331.84      323.62      5.03 o 
   2   2   2     1550.56     1412.20     12.31 o 
   3   2   2      951.84      899.33     19.94 o 
   4   2   2     1449.65     1498.61     23.81 o 
   5   2   2      560.68      586.97     12.81 o 
   6   2   2      604.38      662.63     13.46 o 
   7   2   2      159.24      174.03      6.95 o 
   8   2   2       63.66       65.38      2.35 o 
   9   2   2      187.12      216.52      4.05 o 
  10   2   2        7.45        7.71      1.56 o 
  11   2   2      115.89      101.85      3.49 o 
  12   2   2       24.94       24.18      2.20 o 
  13   2   2        0.82        2.72      1.99 o 
  14   2   2       30.80       24.61      6.40 o 
  15   2   2        6.61        5.53      2.30 o 
   1   3   2     3322.06     3057.13     42.98 o 
   2   3   2       48.24       52.09      2.67 o 
   3   3   2     1914.53     2038.25     75.93 o 
   4   3   2     1042.74     1091.18      9.74 o 
   5   3   2     1305.31     1270.84     12.00 o 
   6   3   2     1012.95     1098.55     10.72 o 
   7   3   2     1531.56     1678.48     26.32 o 
   8   3   2     1232.61     1457.82     17.20 o 
   9   3   2      777.71      866.67      9.32 o 
  10   3   2       85.91      100.04      2.98 o 
  11   3   2        4.67        4.11      1.51 o 
  12   3   2       10.17       10.08      1.80 o 
  13   3   2       26.86       26.03      2.64 o 
  14   3   2        0.11        1.99      2.56 o 
  15   3   2        0.83        1.98      1.87 o 
   0   4   2      105.29      109.51      6.95 o 
   1   4   2     1454.96     1306.11     18.34 o 
   2   4   2        1.13        1.84      0.76 o 
   3   4   2     1043.85      896.22     25.98 o 
   4   4   2      934.67      881.57     33.85 o 
   5   4   2       53.32       43.65      3.76 o 
   6   4   2      422.98      468.12      6.00 o 
   7   4   2      127.47      136.04      3.29 o 
   8   4   2       12.25       17.05      1.64 o 
   9   4   2        0.12        2.32      1.29 o 
  10   4   2       88.75       95.99      7.12 o 
  11   4   2       79.40       71.70      2.60 o 
  12   4   2        2.21        5.75      2.34 o 
  13   4   2        6.62       10.14      1.95 o 
  14   4   2       35.53       30.97      3.07 o 
  15   4   2        1.84        2.48      2.44 o 
   1   5   2       20.53       19.80      1.08 o 
   2   5   2      598.82      573.17     17.55 o 
   3   5   2      310.09      329.32     12.52 o 
   4   5   2       64.99       76.82      4.59 o 
   5   5   2      330.25      381.58      5.58 o 
   6   5   2        3.13        4.49      1.39 o 
   7   5   2     1063.22     1159.76     20.75 o 
   8   5   2      547.91      623.21      7.71 o 
   9   5   2        4.48        6.66      1.37 o 
  10   5   2        4.31        8.04      3.04 o 
  11   5   2       36.24       37.84      2.15 o 
  12   5   2       99.85       88.84      3.13 o 
  13   5   2       17.31       20.02      2.45 o 
  14   5   2       14.19        7.17      2.00 o 
  15   5   2        1.77        3.34      1.46 o 
   0   6   2        0.80        4.94      1.51 o 
   1   6   2       31.72       32.02      1.35 o 
   2   6   2      513.76      516.04      6.43 o 
   3   6   2      515.09      501.94      8.71 o 
   4   6   2       74.73       73.32     10.05 o 
   5   6   2      252.36      201.44      8.80 o 
   6   6   2      196.77      192.18     10.70 o 
   7   6   2       80.18       78.96      4.33 o 
   8   6   2        5.88        6.36      4.86 o 
   9   6   2      147.47      157.14      5.20 o 
  10   6   2      263.95      300.11     11.01 o 
  11   6   2      106.16       95.82      3.54 o 
  12   6   2       12.62       10.53      1.84 o 
  13   6   2       45.82       38.69      2.68 o 
  14   6   2        2.70        1.28      1.89 o 
   1   7   2        1.04       -0.43      1.07 o 
   2   7   2       23.42       18.91      1.30 o 
   3   7   2      471.72      555.37     11.27 o 
   4   7   2        2.19        2.77      2.15 o 
   5   7   2        0.17        2.90      1.22 o 
   6   7   2       82.44       87.27      2.67 o 
   7   7   2      108.35      104.91      2.95 o 
   8   7   2       92.59       95.52      5.33 o 
   9   7   2       22.04       21.91      1.91 o 
  10   7   2      102.56      100.11      9.84 o 
  11   7   2      125.48      114.66      6.72 o 
  12   7   2        4.67        4.50      2.58 o 
  13   7   2        0.29        0.98      1.15 o 
  14   7   2       16.94        8.71      6.56 o 
   0   8   2      193.85      207.95      4.69 o 
   1   8   2      337.72      337.40      8.66 o 
   2   8   2        4.87        5.73      1.74 o 
   3   8   2       27.58       24.08      1.79 o 
   4   8   2      111.21      109.32      3.06 o 
   5   8   2      189.33      184.53      3.98 o 
   6   8   2       90.96       85.43      4.28 o 
   7   8   2       21.59       25.36      1.99 o 
   8   8   2       10.71       10.40      4.33 o 
   9   8   2        7.01        7.58      4.64 o 
  10   8   2        4.06        1.94      1.32 o 
  11   8   2        4.43        4.09      5.28 o 
  12   8   2        2.38        0.16      3.50 o 
  13   8   2      106.86       77.97     14.63 o 
   1   9   2      158.39      169.72      3.98 o 
   2   9   2      223.92      215.78      5.91 o 
   3   9   2       82.88       70.86      3.60 o 
   4   9   2        8.70        3.42      1.61 o 
   5   9   2        8.02        9.83      1.84 o 
   6   9   2      117.07      118.03      3.75 o 
   7   9   2      120.94      138.12      6.77 o 
   8   9   2       65.72       69.29     10.22 o 
   9   9   2        2.00        1.60      5.57 o 
  10   9   2      184.14      202.63      8.99 o 
  11   9   2        1.14        2.67      6.55 o 
  12   9   2        6.72        9.11      7.40 o 
  13   9   2        3.44       -6.46     14.78 o 
   0  10   2       20.61       18.00      2.88 o 
   1  10   2       46.68       46.39      2.32 o 
   2  10   2        1.78        0.24      1.02 o 
   3  10   2        0.41        0.85      1.45 o 
   4  10   2       63.47       67.90      2.51 o 
   5  10   2      216.03      219.68      8.81 o 
   6  10   2      172.35      182.35      6.29 o 
   7  10   2       37.66       35.02      2.25 o 
   8  10   2        0.94        2.55      4.50 o 
   9  10   2      132.58      142.43      9.13 o 
  12  10   2        0.14        5.12      5.68 o 
   1  11   2       11.02       11.27      1.81 o 
   2  11   2        3.90        3.78      1.22 o 
   3  11   2      130.39      139.21      3.65 o 
   4  11   2        1.83        2.79      2.39 o 
   5  11   2        9.12        8.65      1.94 o 
   6  11   2      122.94      115.32     12.79 o 
   7  11   2       18.51       22.64      8.84 o 
   8  11   2        7.76       19.53      6.02 o 
  11  11   2       13.56       26.62      6.38 o 
   0  12   2       93.26      110.41      4.52 o 
   1  12   2        6.72        9.72      1.99 o 
   2  12   2       14.81       14.93      1.66 o 
   3  12   2       20.19       20.55      3.36 o 
   4  12   2       23.47       22.05      2.36 o 
   5  12   2       84.63       90.46      4.34 o 
   6  12   2       29.25       29.34      6.98 o 
   7  12   2       27.47       20.87     14.23 o 
   8  12   2       23.11       45.42     10.39 o 
   9  12   2        6.90       13.59      8.28 o 
  10  12   2        5.55        0.96      4.42 o 
  11  12   2        0.01        6.70      6.92 o 
   1  13   2       55.67       50.48      2.51 o 
   2  13   2      148.86      178.37      3.88 o 
   3  13   2        9.49        9.27      2.07 o 
   4  13   2       60.16       69.84      6.57 o 
   5  13   2       16.62       11.83      1.51 o 
   6  13   2       35.67       46.05      5.52 o 
   7  13   2       18.82       22.99      7.36 o 
   8  13   2        0.54        4.77      6.72 o 
   9  13   2        3.87        8.33      5.04 o 
   0  14   2       27.03       23.70      2.95 o 
   1  14   2        1.54        1.96      1.71 o 
   2  14   2        8.57        7.75      1.56 o 
   3  14   2       34.08       34.26      6.23 o 
   4  14   2       37.37       40.60      4.40 o 
   5  14   2        0.12        4.41      5.04 o 
   6  14   2        3.46        4.77      6.40 o 
   7  14   2        4.19        7.26      4.21 o 
   8  14   2        5.95        7.42      4.64 o 
   1  15   2        5.99        5.16      1.74 o 
   2  15   2        4.60        3.36      2.72 o 
   3  15   2       19.78       21.91      5.46 o 
   4  15   2        9.00       10.57      3.99 o 
   5  15   2        3.40        1.12     11.08 o 
   6  15   2        0.04        4.95      4.52 o 
   7  15   2        0.02        3.87      6.12 o 
   0  16   2        1.63        1.89      1.92 o 
   1  16   2       14.24        7.58      2.72 o 
   2  16   2        3.25        2.83      2.37 o 
   3  16   2        3.20        5.19      2.97 o 
   4  16   2        7.96       12.11      9.61 o 
   1   1   3      121.22      115.29      4.72 o 
   2   1   3        9.55        5.84      1.00 o 
   3   1   3       64.81       70.74      1.91 o 
   4   1   3      106.40       96.47      2.55 o 
   5   1   3       85.50       80.96      3.85 o 
   6   1   3      103.54      110.21      2.60 o 
   7   1   3       11.54        8.74      1.40 o 
   8   1   3       25.48       32.37      2.03 o 
   9   1   3        0.48        1.95      1.38 o 
  10   1   3       21.02       22.85      2.10 o 
  11   1   3        0.01        0.01      2.11 o 
  12   1   3       29.38       35.87      2.52 o 
  13   1   3        9.77       13.40      2.36 o 
  14   1   3        0.01        0.27      3.08 o 
  15   1   3        0.69        3.37      2.36 o 
   0   2   3      879.20      687.83     15.66 o 
   1   2   3      168.67      110.59      2.23 o 
   2   2   3     1318.55     1191.34     24.18 o 
   3   2   3     1441.61     1377.36     13.66 o 
   4   2   3       14.52        8.85      1.40 o 
   5   2   3      546.29      518.72      6.39 o 
   6   2   3      311.43      381.94      7.70 o 
   7   2   3       83.60       83.27      2.56 o 
   8   2   3       71.26       72.45      2.34 o 
   9   2   3       20.66       18.62      1.80 o 
  10   2   3       67.08       90.55      3.61 o 
  11   2   3        0.81        2.48      2.03 o 
  12   2   3       14.88       16.83      2.04 o 
  13   2   3       25.11       23.28      4.91 o 
  14   2   3        0.05        1.42      2.88 o 
  15   2   3        0.10        2.86      2.24 o 
   1   3   3     4137.21     3919.90     40.03 o 
   2   3   3       10.80        5.11      0.90 o 
   3   3   3        0.38        2.00      0.85 o 
   4   3   3       33.59       30.92      1.45 o 
   5   3   3      200.89      194.80      3.52 o 
   6   3   3      744.98      848.06     11.06 o 
   7   3   3      398.83      430.76      7.92 o 
   8   3   3      194.06      200.50      3.81 o 
   9   3   3      137.88      155.53      3.42 o 
  10   3   3        6.19        8.07      2.26 o 
  11   3   3       12.20       10.00      1.70 o 
  12   3   3        4.19        3.13      1.74 o 
  13   3   3        6.00        6.32      1.98 o 
  14   3   3        9.57        7.58      2.27 o 
  15   3   3        4.39        6.30      2.48 o 
   0   4   3      272.30      308.16      5.55 o 
   1   4   3        7.33        7.11      1.00 o 
   2   4   3      189.40      167.38      7.80 o 
   3   4   3      868.09      851.36     27.06 o 
   4   4   3     1272.46     1253.36     15.16 o 
   5   4   3       29.29       27.25      1.69 o 
   6   4   3        3.62        3.29      0.79 o 
   7   4   3        2.11        1.40      1.04 o 
   8   4   3        2.92        0.85      0.99 o 
   9   4   3        1.41        3.45      2.26 o 
  10   4   3        3.90        6.15      1.83 o 
  11   4   3        0.13        3.33      1.61 o 
  12   4   3       48.43       40.17      3.12 o 
  13   4   3       23.73       23.71      3.07 o 
  14   4   3        0.38        5.05      7.70 o 
  15   4   3        9.13        9.77      3.82 o 
   1   5   3      783.11      741.33     22.70 o 
   2   5   3      234.84      211.05      6.31 o 
   3   5   3      723.10      720.38      9.34 o 
   4   5   3      304.38      313.06     11.20 o 
   5   5   3      208.24      240.70      5.73 o 
   6   5   3       67.05       59.44      1.59 o 
   7   5   3      306.21      331.29      5.42 o 
   8   5   3      183.80      211.54      3.97 o 
   9   5   3        0.66        4.26      2.26 o 
  10   5   3      352.96      357.71      7.80 o 
  11   5   3      156.83      162.67      4.84 o 
  12   5   3       46.56       42.55      4.43 o 
  13   5   3        0.06        3.08      1.96 o 
  14   5   3       26.13       20.35      5.36 o 
   0   6   3     2193.34     2216.17     60.76 o 
   1   6   3       19.05       19.75      1.32 o 
   2   6   3       69.82       63.82      2.77 o 
   3   6   3       59.63       57.86      2.65 o 
   4   6   3        5.51        7.13      0.69 o 
   5   6   3        3.06        3.29      1.53 o 
   6   6   3        1.36        2.35      1.35 o 
   7   6   3       52.72       48.26      3.42 o 
   8   6   3      112.31       67.27     34.19 o 
   9   6   3       24.42       25.00      1.81 o 
  10   6   3       55.81       47.06      2.15 o 
  11   6   3      129.01      128.18      7.67 o 
  12   6   3       31.38       35.19      3.01 o 
  13   6   3       34.65       26.83      3.36 o 
  14   6   3        5.67        5.71      1.92 o 
   1   7   3       82.94       76.65      3.08 o 
   2   7   3      184.04      165.67      3.04 o 
   3   7   3        2.53        1.73      0.72 o 
   4   7   3      179.97      168.49      6.14 o 
   5   7   3      744.69      752.81     11.55 o 
   6   7   3       21.44       19.32      2.07 o 
   7   7   3      251.68      287.34      5.76 o 
   8   7   3       28.58       29.85      2.22 o 
   9   7   3       48.26       48.32      2.61 o 
  10   7   3        3.14        2.56      1.79 o 
  11   7   3       26.91       20.80      5.60 o 
  12   7   3       53.88       22.52     11.87 o 
  13   7   3       67.28       47.47      9.52 o 
  14   7   3       26.39       15.94      2.85 o 
   0   8   3       55.34       35.71      2.34 o 
   1   8   3       32.99       33.32      1.66 o 
   2   8   3        7.83       11.41      1.11 o 
   3   8   3      230.27      240.21      4.80 o 
   4   8   3       77.66       88.43      3.95 o 
   5   8   3       10.90        6.80      1.75 o 
   6   8   3      498.00      531.58      8.21 o 
   7   8   3       35.23       24.81      2.26 o 
   8   8   3        0.10        3.35      2.46 o 
   9   8   3      102.26       95.28      8.56 o 
  10   8   3       38.48       37.96      3.24 o 
  11   8   3        6.52        4.74      1.91 o 
  12   8   3        1.08        5.36      1.87 o 
  13   8   3       23.04       14.12      2.82 o 
   1   9   3       68.39       66.07      2.64 o 
   2   9   3       19.26       19.24      1.67 o 
   3   9   3       49.18       51.83      2.33 o 
   4   9   3       18.16       17.59      3.03 o 
   5   9   3        0.08        3.40      3.18 o 
   6   9   3        3.86        3.35      2.19 o 
   7   9   3      165.77      180.89      5.34 o 
   8   9   3       17.25       19.90      3.33 o 
   9   9   3       13.27       17.96      3.94 o 
  10   9   3        0.08        2.35      2.01 o 
  11   9   3       35.57       22.42      3.68 o 
  12   9   3       16.88        8.09     10.58 o 
  13   9   3        1.14       -0.32     13.93 o 
   0  10   3       16.26       20.76      2.23 o 
   1  10   3      104.83      109.07      2.96 o 
   2  10   3      180.87      191.78      6.29 o 
   3  10   3      263.85      269.14      5.98 o 
   4  10   3      108.81      122.26      3.84 o 
   5  10   3       14.82       17.40      2.62 o 
   6  10   3      110.91      133.68      7.18 o 
   7  10   3        2.32       -0.14      3.36 o 
   8  10   3        1.17        2.28      3.63 o 
   9  10   3        6.07        1.14      2.23 o 
  10  10   3       22.79       14.40      3.68 o 
  11  10   3       18.34       10.98      1.91 o 
  12  10   3        6.48        7.03      6.07 o 
   1  11   3       85.36      102.29      3.33 o 
   2  11   3        0.72        2.24      2.19 o 
   3  11   3      261.69      307.61     11.04 o 
   4  11   3        0.04        2.03      3.27 o 
   5  11   3       69.48       62.95      2.86 o 
   6  11   3        0.63        2.03      2.40 o 
   7  11   3        3.09        3.17      1.22 o 
   8  11   3       18.51       14.95      4.05 o 
   9  11   3        0.24        1.60      6.08 o 
  10  11   3       32.47       40.38      6.06 o 
   0  12   3      686.10      828.08     14.45 o 
   1  12   3       27.57       20.16      2.77 o 
   2  12   3        1.36        0.45      2.07 o 
   3  12   3       76.90       83.44      2.88 o 
   4  12   3        3.76        1.45      2.42 o 
   5  12   3        0.68       -0.35      2.24 o 
   6  12   3        6.35        5.12      2.24 o 
   7  12   3        9.35        3.88      7.40 o 
   8  12   3       35.12       30.17     14.15 o 
   9  12   3        9.15       24.91      6.98 o 
   1  13   3       23.86       23.07      2.24 o 
   2  13   3        0.40        2.51      1.69 o 
   3  13   3       32.57       25.88      3.75 o 
   4  13   3        4.46        4.54      1.77 o 
   5  13   3       17.04       16.92      2.03 o 
   6  13   3       11.63       10.15      3.57 o 
   7  13   3        0.06        1.89      6.05 o 
   8  13   3        0.10       -4.85      4.85 o 
   9  13   3        1.37       -0.98      4.83 o 
   0  14   3       67.19       74.41      3.72 o 
   1  14   3       39.30       38.97      2.26 o 
   2  14   3       38.37       35.87      2.10 o 
   3  14   3       29.45       23.78      4.79 o 
   4  14   3       91.48      124.90     16.63 o 
   5  14   3       18.45       12.88      4.32 o 
   6  14   3        8.09       13.75      4.58 o 
   7  14   3       11.37       16.15      5.06 o 
   8  14   3       18.13       27.53      5.77 o 
   1  15   3       14.29        8.87      1.68 o 
   2  15   3        3.92        5.56      3.04 o 
   3  15   3        0.05        1.28      2.87 o 
   4  15   3        0.25        1.93      3.74 o 
   5  15   3        1.78        9.93      5.41 o 
   6  15   3        1.70        4.52      3.94 o 
   0  16   3        0.99        1.60      2.24 o 
   1  16   3        0.21        0.82      1.49 o 
   2  16   3        4.03        3.25      1.52 o 
   3  16   3        0.52       -2.26      2.76 o 
   4  16   3        0.06       -3.11      3.62 o 
   0   0   4      150.22      183.62      6.33 o 
   1   0   4     4717.37     4032.19     47.12 o 
   2   0   4     2189.62     1873.82     26.93 o 
   3   0   4      186.10      159.61      4.98 o 
   4   0   4        7.64        9.82      2.71 o 
   5   0   4       44.40       58.26      3.52 o 
   6   0   4      262.83      306.34      7.06 o 
   7   0   4       49.27       44.97      3.15 o 
   8   0   4      357.61      397.71      8.09 o 
   9   0   4       53.27       61.92      4.36 o 
  10   0   4      167.65      184.23      5.67 o 
  11   0   4       92.78       94.13      4.89 o 
  12   0   4       20.51       26.58      3.99 o 
  13   0   4       76.51       66.58      4.61 o 
  14   0   4        7.91       11.09      5.49 o 
  15   0   4        0.92        4.94      3.35 o 
   1   1   4      150.08      131.27      2.60 o 
   2   1   4       30.83       25.02      5.20 o 
   3   1   4     2145.08     1986.36     21.14 o 
   4   1   4       52.31       60.57      2.65 o 
   5   1   4       18.79       13.89      2.35 o 
   6   1   4      619.50      698.96      8.75 o 
   7   1   4      152.69      129.25      5.75 o 
   8   1   4      405.95      485.66      6.48 o 
   9   1   4      144.28      173.11      3.76 o 
  10   1   4        8.04       17.68      2.94 o 
  11   1   4        3.46        7.09      2.17 o 
  12   1   4        4.49        5.15      2.26 o 
  13   1   4        0.14        0.99      2.13 o 
  14   1   4        8.34       12.56      2.50 o 
  15   1   4        1.70        2.10      3.29 o 
   0   2   4       18.42       17.92      1.82 o 
   1   2   4     1038.88      866.95      8.64 o 
   2   2   4      870.62      800.93     12.09 o 
   3   2   4      612.44      620.70      6.80 o 
   4   2   4      565.94      570.16     13.19 o 
   5   2   4      117.68      116.75      2.88 o 
   6   2   4        5.87        2.12      1.69 o 
   7   2   4      161.73      173.22      3.45 o 
   8   2   4       12.03       11.96      1.56 o 
   9   2   4       24.08       21.15      1.91 o 
  10   2   4        4.84       10.04      2.64 o 
  11   2   4        0.44        0.98      1.84 o 
  12   2   4       17.46       15.27      2.14 o 
  13   2   4        0.04        3.50      1.98 o 
  14   2   4        1.42        5.09      2.73 o 
  15   2   4        0.14        3.54      2.56 o 
   1   3   4     2947.78     2528.54     23.32 o 
   2   3   4        4.75        2.54      1.06 o 
   3   3   4      262.99      257.89      4.29 o 
   4   3   4     1185.16     1298.04     19.51 o 
   5   3   4      336.94      338.35      7.28 o 
   6   3   4      187.48      201.21      3.79 o 
   7   3   4        0.12       -0.45      1.98 o 
   8   3   4       11.42        9.88      1.90 o 
   9   3   4       10.54        6.22      1.46 o 
  10   3   4        0.34        0.45      1.54 o 
  11   3   4        9.57        7.42      1.85 o 
  12   3   4       83.43       89.12      3.32 o 
  13   3   4      152.62      167.30      5.19 o 
  14   3   4       35.71       40.80      3.25 o 
  15   3   4       40.64       42.28      3.25 o 
   0   4   4     3131.12     3080.53     35.98 o 
   1   4   4      210.00      174.02      4.15 o 
   2   4   4      400.35      382.43      4.99 o 
   3   4   4     1246.51     1140.44     19.08 o 
   4   4   4      158.05      134.17      3.09 o 
   5   4   4        8.19        2.94      1.09 o 
   6   4   4        9.08       10.48      1.76 o 
   7   4   4       20.39       27.85      1.56 o 
   8   4   4        0.94        1.50      2.99 o 
   9   4   4        1.86       -0.89      1.26 o 
  10   4   4      145.39      155.37      4.09 o 
  11   4   4        9.44        9.48      2.80 o 
  12   4   4        1.31       -1.27      1.89 o 
  13   4   4       40.12       37.59      3.40 o 
  14   4   4       95.37       86.27      6.17 o 
  15   4   4        0.13        2.90      2.64 o 
   1   5   4     1600.12     1505.20     15.02 o 
   2   5   4        0.19        1.02      1.11 o 
   3   5   4        0.01        0.25      0.93 o 
   4   5   4      378.93      402.72     17.60 o 
   5   5   4       51.23       44.77      1.77 o 
   6   5   4       33.99       38.95      2.88 o 
   7   5   4       15.40       16.70      1.63 o 
   8   5   4       86.64       94.26      2.45 o 
   9   5   4       37.83       42.78      2.05 o 
  10   5   4       35.21       30.26      2.12 o 
  11   5   4       47.78       57.83      3.06 o 
  12   5   4       96.06       96.30      6.28 o 
  13   5   4       15.21       14.49      2.89 o 
  14   5   4       64.05       62.27      4.25 o 
   0   6   4      660.51      600.03      9.64 o 
   1   6   4      224.43      214.60      3.60 o 
   2   6   4      717.90      719.96     18.21 o 
   3   6   4     1423.16     1361.99     24.82 o 
   4   6   4       24.32       25.48      1.85 o 
   5   6   4       54.40       47.51      3.92 o 
   6   6   4      278.12      273.22     13.83 o 
   7   6   4       15.89       15.66      1.64 o 
   8   6   4       79.23       82.99      2.35 o 
   9   6   4       97.86      106.38      3.95 o 
  10   6   4      419.29      432.43     13.36 o 
  11   6   4       16.74       16.66      2.19 o 
  12   6   4       23.50       21.19      1.77 o 
  13   6   4       17.79       17.17      4.48 o 
  14   6   4        1.25        2.20      1.31 o 
   1   7   4       10.47       11.40      2.42 o 
   2   7   4        7.09        5.94      1.16 o 
   3   7   4      542.08      518.51      6.43 o 
   4   7   4       57.52       58.39      2.08 o 
   5   7   4       17.34       16.42      1.46 o 
   6   7   4       94.69       98.27      3.49 o 
   7   7   4      282.14      309.35      6.20 o 
   8   7   4       40.35       40.89      2.82 o 
   9   7   4       16.93       18.38      2.50 o 
  10   7   4      216.23      242.31      5.88 o 
  11   7   4       43.38       41.59      3.69 o 
  12   7   4       13.28        6.73      1.58 o 
  13   7   4       35.94       23.71      4.13 o 
  14   7   4        5.75        6.08      3.61 o 
   0   8   4      176.51      190.53     10.36 o 
   1   8   4       32.89       27.28      1.63 o 
   2   8   4      154.12      149.99      3.08 o 
   3   8   4      190.36      199.13      3.58 o 
   4   8   4       54.72       62.03      3.01 o 
   5   8   4        0.04       -1.11      1.90 o 
   6   8   4     1574.52     1686.83     19.65 o 
   7   8   4        0.13        1.17      2.29 o 
   8   8   4      250.68      289.09      7.99 o 
   9   8   4       92.58       93.98      3.97 o 
  10   8   4        0.02       -0.76      1.92 o 
  11   8   4        0.53        3.19      2.28 o 
  12   8   4        9.98        7.40      8.50 o 
  13   8   4        0.13       -1.34      2.01 o 
   1   9   4       33.22       29.87      3.98 o 
   2   9   4       17.93       20.59      1.59 o 
   3   9   4      224.84      229.98      9.30 o 
   4   9   4       26.86       24.37      1.76 o 
   5   9   4        1.70        3.22      2.22 o 
   6   9   4      124.17      143.19      7.04 o 
   7   9   4      144.57      148.26      4.36 o 
   8   9   4       19.91       14.41      4.47 o 
   9   9   4       16.35       17.12      2.26 o 
  10   9   4        0.21        1.99      1.59 o 
  11   9   4        4.32        3.22      1.82 o 
  12   9   4        0.23        0.79      6.70 o 
   0  10   4      304.76      385.94      8.96 o 
   1  10   4        8.03        5.30      1.35 o 
   2  10   4      524.25      587.62      9.44 o 
   3  10   4      434.54      536.78      7.98 o 
   4  10   4      285.52      321.76      8.66 o 
   5  10   4        1.62        2.76      1.87 o 
   6  10   4       19.25       21.97      2.53 o 
   7  10   4        2.65        3.96      1.98 o 
   8  10   4        7.09        7.16      2.90 o 
   9  10   4       62.85       61.96      4.59 o 
  10  10   4        3.30        0.78      1.70 o 
  11  10   4        3.40        3.90      4.71 o 
  12  10   4        3.57       -5.19      6.47 o 
   1  11   4      404.32      467.75      7.45 o 
   2  11   4        1.01        3.18      1.68 o 
   3  11   4       10.67        9.78      1.76 o 
   4  11   4       17.58       18.90      2.28 o 
   5  11   4        4.82       10.52      2.57 o 
   6  11   4        5.94        9.33      3.49 o 
   7  11   4        0.11        2.48      1.48 o 
   8  11   4       42.27       35.29      2.75 o 
   9  11   4        0.21       -0.78      0.94 o 
  10  11   4        0.11        1.42      1.17 o 
  11  11   4        5.67       -0.32     13.93 o 
   0  12   4      972.14     1174.12     19.71 o 
   1  12   4      117.91      139.06      9.87 o 
   2  12   4       13.62       14.33      1.76 o 
   3  12   4       24.99       24.64      4.46 o 
   4  12   4       42.35       48.39      3.99 o 
   5  12   4       27.73       33.68      3.65 o 
   6  12   4        1.02        2.38      3.68 o 
   7  12   4        0.22        3.91      1.78 o 
   8  12   4        2.82        0.50      1.25 o 
   9  12   4        3.37       13.06      7.62 o 
  10  12   4        0.00       13.06      6.72 o 
   1  13   4       21.13       20.74      2.42 o 
   2  13   4        0.39        3.05      1.90 o 
   3  13   4       96.62       97.80     12.61 o 
   4  13   4      111.27      120.28     19.90 o 
   5  13   4       71.41       72.32      7.41 o 
   6  13   4        0.15        2.71      4.65 o 
   7  13   4        0.01        3.21      2.49 o 
   8  13   4        5.94        5.87      4.39 o 
   9  13   4        1.61        7.21      5.08 o 
   0  14   4        0.03        6.08      2.21 o 
   1  14   4        0.38        3.40      1.67 o 
   2  14   4        0.63        2.52      4.32 o 
   3  14   4       26.16       18.96      5.14 o 
   4  14   4       39.45       56.79     20.80 o 
   5  14   4        1.65       -0.35      2.08 o 
   6  14   4        1.12        0.02      4.33 o 
   7  14   4        1.53        1.86      5.60 o 
   8  14   4       10.22       19.79      5.55 o 
   1  15   4        3.95        3.61      1.57 o 
   2  15   4        5.21       -0.76      2.92 o 
   3  15   4        9.08        4.75      2.21 o 
   4  15   4        2.36        0.93      2.05 o 
   5  15   4       13.94       21.49      6.15 o 
   6  15   4        0.09        6.27      3.83 o 
   0  16   4        0.32        1.28      4.16 o 
   1  16   4       18.14       12.38      2.78 o 
   2  16   4        2.36        2.90      6.71 o 
   3  16   4        7.85        8.15      4.13 o 
   1   1   5      248.50      242.75      3.84 o 
   2   1   5      693.66      654.42     16.11 o 
   3   1   5     1274.28     1205.42     12.40 o 
   4   1   5      104.50      146.72      3.31 o 
   5   1   5        4.14        5.92      1.54 o 
   6   1   5        4.29        5.03      1.67 o 
   7   1   5      382.00      410.54      6.29 o 
   8   1   5        0.00        2.16      1.85 o 
   9   1   5       44.56       48.51      2.46 o 
  10   1   5       14.15       19.76      2.49 o 
  11   1   5      251.54      268.15      5.75 o 
  12   1   5       61.78       70.49      3.37 o 
  13   1   5        7.15        4.86      2.31 o 
  14   1   5        4.68        7.06      2.43 o 
  15   1   5       34.73       40.60      3.41 o 
   0   2   5      153.88      155.73      4.43 o 
   1   2   5       20.13       22.17      1.55 o 
   2   2   5      423.15      404.00      5.58 o 
   3   2   5     1310.78     1219.86     14.20 o 
   4   2   5     2819.91     2829.45     27.15 o 
   5   2   5     1825.92     1899.45     42.09 o 
   6   2   5      262.72      227.74      5.24 o 
   7   2   5      148.06      154.33      3.89 o 
   8   2   5      137.91      152.05      3.49 o 
   9   2   5      219.35      258.64      5.52 o 
  10   2   5      115.34      138.31      3.90 o 
  11   2   5       31.81       27.98      2.96 o 
  12   2   5       44.01       54.31      2.96 o 
  13   2   5       36.90       35.79      5.49 o 
  14   2   5       13.48        9.55      3.18 o 
  15   2   5        3.84        3.09      2.54 o 
   1   3   5       66.70       48.89      2.08 o 
   2   3   5       59.31       62.99      2.42 o 
   3   3   5      516.07      562.82      6.93 o 
   4   3   5      157.71      164.65      4.13 o 
   5   3   5       92.84       96.74      5.02 o 
   6   3   5      400.93      386.67      5.96 o 
   7   3   5        1.49        2.02      1.45 o 
   8   3   5      213.30      220.55      7.18 o 
   9   3   5       52.03       56.80      2.93 o 
  10   3   5       10.88        9.00      2.49 o 
  11   3   5       24.38       28.16      2.51 o 
  12   3   5       73.95       76.06      5.24 o 
  13   3   5       16.06       16.34      2.96 o 
  14   3   5      124.44      132.23      4.53 o 
  15   3   5        2.57        7.91      2.57 o 
   0   4   5     7443.25     8106.16    116.26 o 
   1   4   5     2565.18     2553.84     35.30 o 
   2   4   5     1141.33     1091.42     17.90 o 
   3   4   5        0.74        2.99      2.40 o 
   4   4   5      133.05      149.54      3.28 o 
   5   4   5       26.11       28.53      1.80 o 
   6   4   5        9.39       12.93      2.72 o 
   7   4   5        3.09        1.80      1.45 o 
   8   4   5        1.24        2.05      1.79 o 
   9   4   5       30.74       27.44      3.87 o 
  10   4   5        7.80        8.68      1.81 o 
  11   4   5        0.76        0.03      2.02 o 
  12   4   5        0.27        2.43      1.99 o 
  13   4   5      190.11      200.83      5.01 o 
  14   4   5       11.34       15.03      5.21 o 
   1   5   5      135.15      130.21      4.26 o 
   2   5   5       10.57       15.89      1.87 o 
   3   5   5     1296.05     1318.04     28.43 o 
   4   5   5      486.93      428.66     11.63 o 
   5   5   5       16.65       19.90      2.59 o 
   6   5   5      197.96      188.34      9.60 o 
   7   5   5        0.20        2.21      1.22 o 
   8   5   5      168.03      172.08      4.57 o 
   9   5   5      208.17      211.81      8.24 o 
  10   5   5      568.20      610.46     16.61 o 
  11   5   5        4.22        3.35      2.01 o 
  12   5   5       29.51       31.57      2.74 o 
  13   5   5       29.98       28.77      2.45 o 
  14   5   5        0.12        1.52      1.95 o 
   0   6   5       70.94       69.19      3.26 o 
   1   6   5       27.48       17.32      2.01 o 
   2   6   5      387.63      373.54     10.85 o 
   3   6   5     1127.04     1192.78     24.68 o 
   4   6   5      230.96      270.29     12.64 o 
   5   6   5      142.44      125.87      4.60 o 
   6   6   5       12.80        9.68      1.44 o 
   7   6   5       52.96       51.74      4.42 o 
   8   6   5       11.07        8.75      1.98 o 
   9   6   5      191.04      211.71      8.52 o 
  10   6   5      116.75      141.01      3.40 o 
  11   6   5      172.54      191.90      6.07 o 
  12   6   5        4.47        5.02      2.11 o 
  13   6   5       28.92       22.20      3.68 o 
  14   6   5        9.99        7.19      3.70 o 
   1   7   5      147.21      161.36      3.45 o 
   2   7   5      361.37      321.55      5.30 o 
   3   7   5        0.05        1.85      1.71 o 
   4   7   5        2.35       -0.10      1.01 o 
   5   7   5       10.28       12.11      1.41 o 
   6   7   5      233.00      239.51      6.15 o 
   7   7   5      165.84      153.90     15.38 o 
   8   7   5      148.83      168.49      4.51 o 
   9   7   5      121.90      117.49      3.69 o 
  10   7   5        5.33        4.42      1.14 o 
  11   7   5       12.23        8.60      2.51 o 
  12   7   5       18.19       14.10      4.24 o 
  13   7   5        2.29        4.58      2.38 o 
   0   8   5       13.51       17.66      2.38 o 
   1   8   5        2.97        1.81      1.49 o 
   2   8   5        0.04        2.07      1.30 o 
   3   8   5      149.16      161.35      3.38 o 
   4   8   5        1.87        3.79      1.22 o 
   5   8   5       83.88       74.49      2.12 o 
   6   8   5      491.02      605.03     19.11 o 
   7   8   5      283.84      298.29      8.37 o 
   8   8   5       19.65       15.35      3.03 o 
   9   8   5        5.30        4.90      2.18 o 
  10   8   5       18.60       18.81      3.38 o 
  11   8   5        0.11        6.83      3.05 o 
  12   8   5        6.55        5.10      2.20 o 
  13   8   5        8.55        3.83      2.19 o 
   1   9   5       37.06       30.32      2.46 o 
   2   9   5      589.25      611.99      7.80 o 
   3   9   5      178.11      195.86      5.71 o 
   4   9   5      533.69      605.65      9.22 o 
   5   9   5       76.54       91.97      3.32 o 
   6   9   5       49.34       42.28      3.05 o 
   7   9   5        1.63        1.86      1.99 o 
   8   9   5        4.71        5.79      2.19 o 
   9   9   5      130.17      130.54      9.11 o 
  10   9   5       87.23       82.35      5.18 o 
  11   9   5        5.53        4.16      2.26 o 
  12   9   5        4.55        5.09      1.98 o 
   0  10   5       65.98       70.56      4.10 o 
   1  10   5        3.06        4.72      3.12 o 
   2  10   5       22.70       31.75      2.14 o 
   3  10   5      544.92      587.87      9.61 o 
   4  10   5        0.02        4.81      1.54 o 
   5  10   5        1.29        3.28      2.39 o 
   6  10   5       48.21       46.90      3.10 o 
   7  10   5        1.98        2.18      2.04 o 
   8  10   5        5.05        3.03      1.98 o 
   9  10   5       28.16       20.39      2.39 o 
  10  10   5        5.85        8.78      4.95 o 
  11  10   5        3.61        1.70      2.31 o 
   1  11   5      434.87      490.29      9.47 o 
   2  11   5        1.72        1.80      1.69 o 
   3  11   5        3.81        1.11      1.91 o 
   4  11   5       39.21       36.13      2.85 o 
   5  11   5       88.27       89.35      3.68 o 
   6  11   5        4.00       12.25      3.97 o 
   7  11   5        5.60        8.26      5.18 o 
   8  11   5        1.62        0.84      2.11 o 
   9  11   5        5.94        3.50      3.02 o 
  10  11   5       11.22        6.01      4.17 o 
  11  11   5        0.27        4.63      4.21 o 
   0  12   5        4.10        9.93      4.16 o 
   1  12   5       29.86       31.64      4.37 o 
   2  12   5       30.03       34.54      2.80 o 
   3  12   5        0.00        4.36      2.06 o 
   4  12   5       36.30       35.72      3.05 o 
   5  12   5       10.56        6.87      3.26 o 
   6  12   5        6.64        9.18      2.21 o 
   7  12   5        1.63        1.73      1.93 o 
   8  12   5        0.29       -2.04      2.04 o 
   9  12   5        1.32        3.35      4.05 o 
  10  12   5       10.99       14.41      6.22 o 
   1  13   5       16.92       14.39      1.82 o 
   2  13   5       53.05       51.21      2.47 o 
   3  13   5       35.58       36.34      3.88 o 
   4  13   5      114.23      135.80      4.47 o 
   5  13   5        2.95        2.41      4.02 o 
   6  13   5        0.12        2.30      2.56 o 
   7  13   5        2.39        8.68      5.74 o 
   8  13   5       12.26       17.55      4.54 o 
   9  13   5       14.56       15.14      4.42 o 
   0  14   5        8.62        6.08      2.56 o 
   1  14   5        5.91        2.41      3.52 o 
   2  14   5       22.25       19.52      6.12 o 
   3  14   5       16.75       16.90      2.63 o 
   4  14   5        2.01        4.29      3.01 o 
   5  14   5        0.06        0.47      2.39 o 
   6  14   5       10.74       10.08      4.13 o 
   7  14   5        2.49        8.49      3.85 o 
   1  15   5        8.65        7.90      3.20 o 
   2  15   5        0.50        1.51      2.88 o 
   3  15   5        1.04        0.38      3.29 o 
   4  15   5        0.03        1.68      2.26 o 
   5  15   5        6.10       10.82     10.25 o 
   0  16   5        0.11        2.53      4.16 o 
   1  16   5        0.03       -1.03      2.47 o 
   2  16   5        2.78       -0.97      2.40 o 
   0   0   6        6.91        2.88      2.56 o 
   1   0   6        9.16       12.25      2.14 o 
   2   0   6        7.22       12.55      2.35 o 
   3   0   6     1142.19     1040.47     15.19 o 
   4   0   6      427.12      477.27     20.10 o 
   5   0   6     4454.93     5136.34     59.49 o 
   6   0   6      579.35      741.93     63.05 o 
   7   0   6     5649.82     6562.44     85.36 o 
   8   0   6      721.00      759.42     14.87 o 
   9   0   6      477.68      486.48     16.60 o 
  10   0   6       34.96       46.69      4.13 o 
  11   0   6        7.81        4.93      3.62 o 
  12   0   6       32.30       33.23     12.44 o 
  13   0   6       28.87       22.90      3.86 o 
  14   0   6        4.17        2.41      3.38 o 
   1   1   6      244.13      209.42      5.23 o 
   2   1   6       88.13       74.41      2.54 o 
   3   1   6      376.53      416.04      6.03 o 
   4   1   6      464.17      419.45     11.02 o 
   5   1   6      220.36      230.24      4.73 o 
   6   1   6       28.22       34.25      3.79 o 
   7   1   6      158.50      154.69      4.14 o 
   8   1   6       99.88      114.30      3.98 o 
   9   1   6        7.43        9.23      2.01 o 
  10   1   6       18.92       21.35      2.28 o 
  11   1   6       48.58       50.04      3.07 o 
  12   1   6        1.52        2.89      2.15 o 
  13   1   6        5.00        5.19      2.45 o 
  14   1   6        0.07        0.33      2.09 o 
   0   2   6      124.43      103.19      5.40 o 
   1   2   6     1660.07     1619.18     15.19 o 
   2   2   6      874.13      892.76      9.92 o 
   3   2   6     2690.54     2741.51     24.42 o 
   4   2   6      259.12      265.42      4.87 o 
   5   2   6      590.01      604.77     13.84 o 
   6   2   6        1.74        3.23      1.94 o 
   7   2   6        9.96       10.26      2.41 o 
   8   2   6       15.03       11.54      3.00 o 
   9   2   6      575.38      656.59     11.01 o 
  10   2   6        0.83        2.65      1.90 o 
  11   2   6      117.68      120.00      4.23 o 
  12   2   6       44.22       47.37      4.77 o 
  13   2   6        5.26        6.00      2.59 o 
  14   2   6       29.00       25.63      3.82 o 
   1   3   6     4367.56     4636.70     42.05 o 
   2   3   6      433.79      431.38      6.14 o 
   3   3   6      138.03      143.99      3.58 o 
   4   3   6      170.94      209.32      4.79 o 
   5   3   6       87.99       80.16      2.88 o 
   6   3   6      285.19      309.74      5.61 o 
   7   3   6       97.19       91.48      3.13 o 
   8   3   6        0.23        3.52      2.49 o 
   9   3   6      131.14      123.52      3.52 o 
  10   3   6       13.25       10.96      3.32 o 
  11   3   6       22.95       15.65      2.36 o 
  12   3   6        8.00        5.21      3.83 o 
  13   3   6       56.44       56.94      4.89 o 
  14   3   6        8.47       13.75      2.68 o 
   0   4   6      209.12      237.83      8.03 o 
   1   4   6       47.79       42.18      2.31 o 
   2   4   6      694.97      598.64     11.06 o 
   3   4   6      202.88      156.81      3.69 o 
   4   4   6        3.77        7.46      1.83 o 
   5   4   6      144.71      142.73      3.57 o 
   6   4   6        3.75        4.81      1.76 o 
   7   4   6       16.60       14.89      1.95 o 
   8   4   6        9.26        7.35      2.55 o 
   9   4   6        7.03        4.12      2.91 o 
  10   4   6        0.97        3.34      1.76 o 
  11   4   6      181.64      176.78      6.41 o 
  12   4   6       61.39       56.78      3.32 o 
  13   4   6      318.96      331.76     10.87 o 
  14   4   6       41.95       42.11      3.49 o 
   1   5   6     1826.09     1826.68     32.08 o 
   2   5   6        7.13        5.57      1.72 o 
   3   5   6      785.98      825.10     18.59 o 
   4   5   6       22.33       26.22      1.93 o 
   5   5   6       42.45       29.58      2.85 o 
   6   5   6       38.37       39.30      2.29 o 
   7   5   6       41.40       37.42      2.42 o 
   8   5   6      188.74      182.12      4.16 o 
   9   5   6      396.43      437.77      7.54 o 
  10   5   6       58.34       63.74      3.01 o 
  11   5   6      177.47      196.98      8.97 o 
  12   5   6        4.65        3.77      2.11 o 
  13   5   6       20.84       15.85      2.47 o 
  14   5   6        3.03        4.62      2.41 o 
   0   6   6      110.09      137.14      4.71 o 
   1   6   6        1.66        3.22      1.53 o 
   2   6   6       49.45       60.35      2.46 o 
   3   6   6       40.98       63.92      2.66 o 
   4   6   6       45.24       54.62      3.21 o 
   5   6   6      149.45      163.27      3.97 o 
   6   6   6       94.93       95.05      3.05 o 
   7   6   6      217.26      230.22      7.18 o 
   8   6   6       46.72       52.65      3.28 o 
   9   6   6      196.80      211.99      9.82 o 
  10   6   6       25.03       26.95      2.97 o 
  11   6   6        5.34        3.72      1.56 o 
  12   6   6       14.12       10.63      1.94 o 
  13   6   6        1.06        1.77      1.84 o 
   1   7   6       22.85       20.11      1.79 o 
   2   7   6        0.08        0.03      2.21 o 
   3   7   6        3.15        2.66      1.66 o 
   4   7   6       28.94       29.24      2.04 o 
   5   7   6     1008.06     1066.32     11.71 o 
   6   7   6       92.35       92.62      3.49 o 
   7   7   6     1534.38     1737.61     68.76 o 
   8   7   6      127.39      138.37      3.47 o 
   9   7   6      235.21      208.34     12.82 o 
  10   7   6        3.55        5.22      1.89 o 
  11   7   6        3.79        1.85      1.61 o 
  12   7   6       17.96       12.39      4.93 o 
  13   7   6        2.59        0.77      2.64 o 
   0   8   6       51.95       58.30     10.99 o 
   1   8   6       61.59       58.69      2.97 o 
   2   8   6       33.81       28.04      2.16 o 
   3   8   6        8.59        7.33      2.27 o 
   4   8   6      245.63      242.81      4.80 o 
   5   8   6       82.37       82.32      4.30 o 
   6   8   6       40.18       44.67      2.07 o 
   7   8   6       15.00       14.70      1.80 o 
   8   8   6       39.82       45.60      6.27 o 
   9   8   6       38.84       42.16      3.18 o 
  10   8   6       18.20       15.80      3.16 o 
  11   8   6        1.71        3.27      4.20 o 
  12   8   6        2.28        4.64      2.40 o 
   1   9   6       15.86       13.71      2.74 o 
   2   9   6       64.49       62.75      3.17 o 
   3   9   6      600.50      694.50     16.58 o 
   4   9   6       48.82       52.25      3.19 o 
   5   9   6      474.11      548.25     18.90 o 
   6   9   6        0.05        0.68      1.61 o 
   7   9   6       73.64       77.71      4.58 o 
   8   9   6       30.92       25.03      3.12 o 
   9   9   6        0.05        2.19      4.68 o 
  10   9   6       20.60       16.86      3.79 o 
  11   9   6        6.24        7.60      3.50 o 
  12   9   6        3.76        3.06      2.11 o 
   0  10   6      193.89      187.54      6.01 o 
   1  10   6       30.73       36.08      2.44 o 
   2  10   6        0.05        1.95      1.80 o 
   3  10   6       11.28        6.68      1.88 o 
   4  10   6        2.59        5.91      2.35 o 
   5  10   6       82.45      101.29      5.48 o 
   6  10   6        3.26        4.81      2.95 o 
   7  10   6        5.46        5.63      3.53 o 
   8  10   6        0.10        1.38      2.21 o 
   9  10   6        3.59        4.12      2.19 o 
  10  10   6        0.02        2.13      2.59 o 
  11  10   6       11.84        5.67      3.99 o 
   1  11   6      702.59      881.10     20.54 o 
   2  11   6       21.27       26.41      3.44 o 
   3  11   6       72.94       71.95      2.67 o 
   4  11   6        6.77        7.82      1.65 o 
   5  11   6       44.52       47.96      3.56 o 
   6  11   6        0.04        2.23      2.56 o 
   7  11   6       16.69       19.99      4.01 o 
   8  11   6        2.05        2.68      2.36 o 
   9  11   6        0.10        1.17      1.85 o 
  10  11   6        0.76        4.34      4.81 o 
   0  12   6        5.31        4.85      2.90 o 
   1  12   6        7.23       11.06      1.98 o 
   2  12   6       47.65       50.84      3.53 o 
   3  12   6        0.13       -0.66      1.79 o 
   4  12   6        0.05        2.76      1.17 o 
   5  12   6        6.42        6.45      2.49 o 
   6  12   6        0.15        2.33      2.68 o 
   7  12   6        1.21        1.63      2.29 o 
   8  12   6        0.36        1.42      2.29 o 
   9  12   6        1.75        3.54      1.80 o 
   1  13   6        2.26        3.56      1.49 o 
   2  13   6        1.34        3.84      2.04 o 
   3  13   6        1.29        1.98      2.04 o 
   4  13   6        3.65        6.86      2.53 o 
   5  13   6       10.26       11.37      2.70 o 
   6  13   6        6.28        6.10      3.12 o 
   7  13   6        3.33        6.51      3.66 o 
   8  13   6        3.50        9.46      4.37 o 
   0  14   6        3.34        0.00      3.20 o 
   1  14   6        0.89        1.13      1.85 o 
   2  14   6        2.51        3.38      1.69 o 
   3  14   6        9.51       11.40      2.24 o 
   4  14   6        0.91        0.71      2.33 o 
   5  14   6        0.05        1.25      2.40 o 
   6  14   6        4.44        9.67      3.46 o 
   1  15   6        7.28        5.57      2.15 o 
   2  15   6        0.53        2.40      7.03 o 
   3  15   6        0.30        1.51      3.35 o 
   4  15   6        0.03        5.64      7.17 o 
   1   1   7        0.58        5.51      1.82 o 
   2   1   7        0.20        9.01      1.99 o 
   3   1   7       28.56       23.03      4.25 o 
   4   1   7      510.32      519.88     12.69 o 
   5   1   7      584.32      608.97     12.36 o 
   6   1   7       83.95       95.01      3.81 o 
   7   1   7        0.35        6.67      2.14 o 
   8   1   7       29.81       34.20      2.83 o 
   9   1   7        8.09       10.93      3.06 o 
  10   1   7       14.29        7.57      2.23 o 
  11   1   7       28.72       25.65      2.54 o 
  12   1   7       71.89       79.65      3.86 o 
  13   1   7       10.48       12.58      2.68 o 
  14   1   7        0.53        3.11      3.66 o 
   0   2   7      783.15      612.74     25.11 o 
   1   2   7     1067.76     1046.92     11.46 o 
   2   2   7     1790.84     1815.76     19.30 o 
   3   2   7     1118.74     1082.01     17.09 o 
   4   2   7      164.81      184.71      4.30 o 
   5   2   7       50.30       41.50      3.60 o 
   6   2   7        3.10        1.21      1.87 o 
   7   2   7        8.25        7.59      2.55 o 
   8   2   7       31.36       30.78      2.66 o 
   9   2   7       25.55       21.19      2.71 o 
  10   2   7       82.20       77.63      3.33 o 
  11   2   7       86.96       79.51      3.53 o 
  12   2   7        5.25        2.69      2.45 o 
  13   2   7        3.39       -2.47      2.56 o 
  14   2   7       11.65       14.59      4.09 o 
   1   3   7       80.79       78.98      3.02 o 
   2   3   7        0.70        2.73      2.22 o 
   3   3   7       72.90       86.71      3.36 o 
   4   3   7      359.66      345.16      6.92 o 
   5   3   7      219.16      227.78      4.74 o 
   6   3   7       22.27       17.80      2.38 o 
   7   3   7        2.22        3.21      2.18 o 
   8   3   7        0.07       -1.27      2.33 o 
   9   3   7        0.72        2.25      2.35 o 
  10   3   7       73.52       71.48      3.14 o 
  11   3   7       81.61       79.21      3.34 o 
  12   3   7       72.93       85.34      4.47 o 
  13   3   7        1.18        2.65      2.52 o 
  14   3   7       30.23       25.10      3.02 o 
   0   4   7     2003.58     2123.41     27.70 o 
   1   4   7      341.83      336.68      5.67 o 
   2   4   7      548.62      548.94      8.50 o 
   3   4   7        2.91        6.69      1.74 o 
   4   4   7      182.65      174.67      4.16 o 
   5   4   7        0.01        5.73      1.94 o 
   6   4   7       72.19       70.59      3.03 o 
   7   4   7       66.84       74.63      3.84 o 
   8   4   7        9.33       11.29      2.71 o 
   9   4   7        0.09       -0.54      2.12 o 
  10   4   7       17.38       20.76      2.75 o 
  11   4   7      111.23      117.70      3.88 o 
  12   4   7       17.62       16.85      2.57 o 
  13   4   7       19.54       14.45      4.52 o 
  14   4   7       13.96       17.32      2.51 o 
   1   5   7       16.42       25.64      2.21 o 
   2   5   7       17.10       15.74      2.01 o 
   3   5   7        5.99        9.14      1.86 o 
   4   5   7      379.18      394.77      6.70 o 
   5   5   7       61.33       59.87      3.24 o 
   6   5   7       60.40       62.56      3.69 o 
   7   5   7        3.98        4.18      2.35 o 
   8   5   7      150.70      173.40      5.78 o 
   9   5   7        4.54        1.53      2.10 o 
  10   5   7      157.84      165.11      4.98 o 
  11   5   7      153.39      160.65      5.11 o 
  12   5   7       31.57       27.36      2.76 o 
  13   5   7       26.08       26.66      5.14 o 
   0   6   7        2.95        1.13      2.28 o 
   1   6   7      234.15      217.23      4.35 o 
   2   6   7       24.60       30.04      2.67 o 
   3   6   7        5.73        6.78      1.72 o 
   4   6   7      379.63      388.66     11.37 o 
   5   6   7      206.17      215.60      6.08 o 
   6   6   7       33.27       37.06      2.46 o 
   7   6   7      313.27      332.76      6.07 o 
   8   6   7       54.40       50.99      3.28 o 
   9   6   7      224.80      207.40     10.97 o 
  10   6   7        9.63        6.53      2.44 o 
  11   6   7        8.59        3.92      2.21 o 
  12   6   7       32.56       33.35      2.37 o 
  13   6   7        3.98        1.80      2.90 o 
   1   7   7        7.74        5.93      1.63 o 
   2   7   7      241.59      266.97      5.26 o 
   3   7   7       21.20       21.81      2.11 o 
   4   7   7        1.58        6.16      1.95 o 
   5   7   7      147.39      148.64      4.03 o 
   6   7   7      159.05      172.72      8.58 o 
   7   7   7       42.26       36.35      3.71 o 
   8   7   7        0.19        6.14      5.14 o 
   9   7   7        9.59       12.81      2.50 o 
  10   7   7       40.74       28.88      3.06 o 
  11   7   7       15.90       10.65      1.49 o 
  12   7   7        0.35        3.74      2.58 o 
  13   7   7        6.98        6.32      3.01 o 
   0   8   7      144.65      147.46      9.01 o 
   1   8   7        1.04        7.60      2.14 o 
   2   8   7        0.04       -1.74      1.74 o 
   3   8   7      269.75      278.22      5.49 o 
   4   8   7      114.47      124.27      4.43 o 
   5   8   7      445.37      480.93     12.21 o 
   6   8   7       23.48       23.20      3.85 o 
   7   8   7       34.05       32.59      5.27 o 
   8   8   7        4.81        2.65      2.18 o 
   9   8   7        1.31        0.68      1.14 o 
  10   8   7       29.51       22.36      5.52 o 
  11   8   7        0.00        4.01      2.54 o 
  12   8   7        5.94        5.41      6.87 o 
   1   9   7      148.67      160.15      4.26 o 
   2   9   7      363.72      437.30     11.67 o 
   3   9   7       60.81       66.43      2.93 o 
   4   9   7       39.19       39.57      2.73 o 
   5   9   7        0.00        0.78      2.67 o 
   6   9   7        6.79        6.25      1.29 o 
   7   9   7        0.22        0.53      0.88 o 
   8   9   7       12.15       14.17      3.32 o 
   9   9   7        1.94        3.29      2.48 o 
  10   9   7       22.48       22.85      3.42 o 
  11   9   7       14.43       14.73      4.63 o 
   0  10   7       79.11       95.00      5.16 o 
   1  10   7      249.44      261.40      6.59 o 
   2  10   7       11.80        8.23      2.23 o 
   3  10   7       67.46       75.53      4.86 o 
   4  10   7        0.01        0.95      1.57 o 
   5  10   7       28.23       20.25      2.36 o 
   6  10   7       22.34       19.40      2.43 o 
   7  10   7        0.22        2.20      2.34 o 
   8  10   7        5.34        6.04      4.45 o 
   9  10   7        0.04        1.06      3.13 o 
  10  10   7        2.35       -0.56      2.84 o 
  11  10   7        6.80        3.92      2.24 o 
   1  11   7      174.42      193.20      4.79 o 
   2  11   7       15.15       23.42      2.41 o 
   3  11   7       83.11       79.11      6.75 o 
   4  11   7        0.30        3.85      1.71 o 
   5  11   7        4.50        2.95      1.39 o 
   6  11   7        4.66       11.93      3.20 o 
   7  11   7       19.35       21.37      4.05 o 
   8  11   7        3.78        2.66      4.28 o 
   9  11   7        4.20        4.69      4.33 o 
  10  11   7        6.25        6.31      3.94 o 
   0  12   7        9.81       11.86      3.04 o 
   1  12   7        8.90        6.42      1.88 o 
   2  12   7        1.25        4.52      2.26 o 
   3  12   7       72.55       72.60      8.19 o 
   4  12   7        6.78        4.46      1.04 o 
   5  12   7        0.46        1.17      2.51 o 
   6  12   7        0.70        7.94      3.13 o 
   7  12   7        2.96        2.79      2.20 o 
   8  12   7        0.03        0.40      2.39 o 
   9  12   7        0.78       -4.78      4.78 o 
   1  13   7        2.74        0.95      1.64 o 
   2  13   7       22.89       21.47      2.55 o 
   3  13   7        7.40       11.20      2.35 o 
   4  13   7       24.47       24.15      5.05 o 
   5  13   7       41.80       40.96      5.47 o 
   6  13   7        1.49        2.28      2.18 o 
   7  13   7       12.32        5.23      3.91 o 
   0  14   7       11.88        7.53      2.39 o 
   1  14   7        0.19        3.75      2.21 o 
   2  14   7        0.04        1.91      2.33 o 
   3  14   7        0.00        1.75      2.16 o 
   4  14   7        2.25        3.79      4.68 o 
   5  14   7        6.23        6.03      3.58 o 
   6  14   7        0.42        2.78      1.84 o 
   1  15   7        2.82        3.78      3.03 o 
   2  15   7        1.25        4.07      2.04 o 
   3  15   7        0.00        0.82      2.26 o 
   0   0   8      902.98      734.85     18.54 o 
   1   0   8      223.66      227.58      6.88 o 
   2   0   8      142.04      156.73      5.54 o 
   3   0   8      106.96       96.11      4.70 o 
   4   0   8       12.89       13.45      2.89 o 
   5   0   8        3.98       10.12      3.56 o 
   6   0   8       37.89       36.95      3.84 o 
   7   0   8       45.50       43.09      5.09 o 
   8   0   8       24.41       25.53      4.12 o 
   9   0   8      151.04      192.99     25.02 o 
  10   0   8        0.02       -2.41      3.82 o 
  11   0   8       11.43       14.33      6.90 o 
  12   0   8        6.31        3.18      4.15 o 
  13   0   8       22.86       31.52      4.39 o 
  14   0   8       23.43       21.43      4.26 o 
   1   1   8      205.74      222.16      5.38 o 
   2   1   8        1.21       -1.22      1.75 o 
   3   1   8       86.65       75.60      3.08 o 
   4   1   8       23.49       30.79      2.47 o 
   5   1   8      187.73      188.26      5.12 o 
   6   1   8       68.29       69.29      3.45 o 
   7   1   8       27.97       24.99      2.62 o 
   8   1   8       80.94       77.77      4.26 o 
   9   1   8       29.88       35.79      3.21 o 
  10   1   8        6.10        5.13      2.56 o 
  11   1   8       23.54       28.05      2.70 o 
  12   1   8        7.67        6.60      3.09 o 
  13   1   8        0.01       -2.10      2.10 o 
  14   1   8        0.08       -2.20      3.65 o 
   0   2   8       62.25       68.14      4.85 o 
   1   2   8       31.99       33.53      2.41 o 
   2   2   8        6.31        7.49      1.97 o 
   3   2   8        1.71        1.78      1.98 o 
   4   2   8       85.55       75.06      3.20 o 
   5   2   8       13.41       24.65      2.95 o 
   6   2   8        1.27        2.93      2.32 o 
   7   2   8      116.59      123.91      4.50 o 
   8   2   8        0.57        0.20      2.27 o 
   9   2   8        5.28        6.69      2.67 o 
  10   2   8       12.10       15.96      3.20 o 
  11   2   8       10.22       15.00      2.44 o 
  12   2   8        2.71        2.69      2.40 o 
  13   2   8        2.98        5.21      2.41 o 
  14   2   8       20.27       16.55      3.38 o 
   1   3   8      371.70      341.75      5.87 o 
   2   3   8       25.84       31.02      2.47 o 
   3   3   8      286.68      293.08      5.84 o 
   4   3   8        7.83       12.70      2.88 o 
   5   3   8        0.00       -0.41      2.01 o 
   6   3   8       12.43        8.78      2.20 o 
   7   3   8       16.45       12.02      2.34 o 
   8   3   8       17.11       16.21      3.19 o 
   9   3   8       18.75       17.15      2.60 o 
  10   3   8        7.62        5.98      2.46 o 
  11   3   8       10.62       11.85      2.85 o 
  12   3   8        0.31        5.25      2.45 o 
  13   3   8       27.27       29.94      4.78 o 
   0   4   8      175.77      208.77     11.80 o 
   1   4   8      270.01      283.36      6.22 o 
   2   4   8       68.02       80.30      3.59 o 
   3   4   8      111.60      113.73      3.71 o 
   4   4   8      144.07      158.45      4.21 o 
   5   4   8       22.87       19.75      3.47 o 
   6   4   8        8.97        9.91      2.16 o 
   7   4   8       87.55       87.33      3.69 o 
   8   4   8        0.62        1.21      2.44 o 
   9   4   8       11.55        8.42      2.49 o 
  10   4   8       43.64       49.08      3.63 o 
  11   4   8        0.74        4.22      2.37 o 
  12   4   8       84.54       84.56      3.59 o 
  13   4   8        0.63        0.27      2.81 o 
   1   5   8      146.62      155.05      4.88 o 
   2   5   8      179.34      178.63      4.53 o 
   3   5   8       21.54       25.09      2.58 o 
   4   5   8       72.30       71.40      3.32 o 
   5   5   8       12.06        8.66      2.11 o 
   6   5   8        0.25        0.89      2.44 o 
   7   5   8      114.77      106.35      6.13 o 
   8   5   8       17.34       15.67      2.53 o 
   9   5   8        0.03        1.40      2.59 o 
  10   5   8       36.05       33.87      2.56 o 
  11   5   8       31.73       32.40      2.67 o 
  12   5   8       57.63       59.11      3.30 o 
  13   5   8        0.00        1.67      3.93 o 
   0   6   8      232.54      236.64      8.55 o 
   1   6   8       51.47       49.72      2.72 o 
   2   6   8        0.04        3.03      1.77 o 
   3   6   8        0.00        4.02      2.16 o 
   4   6   8      184.89      187.46      5.19 o 
   5   6   8       45.42       54.95      3.88 o 
   6   6   8       80.11       86.85      4.35 o 
   7   6   8       27.68       37.45      3.31 o 
   8   6   8      230.46      251.38      5.72 o 
   9   6   8        0.75        0.77      2.49 o 
  10   6   8       40.77       37.28      3.05 o 
  11   6   8       11.56        6.47      1.88 o 
  12   6   8        1.79        4.73      2.10 o 
   1   7   8        0.38        5.96      2.05 o 
   2   7   8       51.38       44.87      3.48 o 
   3   7   8       57.08       51.29      2.88 o 
   4   7   8       62.11       61.66      3.00 o 
   5   7   8        0.30        0.90      2.95 o 
   6   7   8       71.33       74.42      3.19 o 
   7   7   8       10.02        8.93      2.28 o 
   8   7   8       92.76       83.50      5.25 o 
   9   7   8       32.27       25.56      2.62 o 
  10   7   8        3.51        7.23      3.10 o 
  11   7   8       38.89       40.82      4.35 o 
  12   7   8        0.03       -0.43      2.97 o 
   0   8   8      111.12      102.44      5.31 o 
   1   8   8       13.68       10.15      2.17 o 
   2   8   8        4.63        7.71      2.20 o 
   3   8   8      114.33      132.04      5.42 o 
   4   8   8      252.61      243.81     10.10 o 
   5   8   8       34.33       29.80      2.47 o 
   6   8   8      149.88      152.70      6.17 o 
   7   8   8       40.25       41.73      5.74 o 
   8   8   8       82.59       85.90      3.87 o 
   9   8   8       46.28       36.12      5.54 o 
  10   8   8        3.72        0.98      1.44 o 
  11   8   8        1.96        3.79      3.48 o 
   1   9   8        1.63        5.96      2.24 o 
   2   9   8      124.37      129.64      4.11 o 
   3   9   8        0.49        0.10      1.94 o 
   4   9   8       75.37       65.06      4.05 o 
   5   9   8       27.19       22.85      3.74 o 
   6   9   8        8.72        7.65      2.31 o 
   7   9   8       15.08       15.59      1.75 o 
   8   9   8       13.19        9.49      1.27 o 
   9   9   8        0.02        4.72      2.66 o 
  10   9   8       15.16       16.75      3.22 o 
  11   9   8        0.12        1.30      3.13 o 
   0  10   8      544.47      632.02     12.71 o 
   1  10   8       47.68       53.93      5.83 o 
   2  10   8      175.85      197.69      5.80 o 
   3  10   8        0.01        5.77      2.40 o 
   4  10   8       38.30       32.97      3.85 o 
   5  10   8        0.14        0.00      1.36 o 
   6  10   8       10.93       11.51      2.32 o 
   7  10   8        4.34        5.04      2.58 o 
   8  10   8        2.14        2.50      3.86 o 
   9  10   8        0.01       -2.16      3.99 o 
  10  10   8        1.44        5.85      2.59 o 
   1  11   8        9.27       15.69      3.76 o 
   2  11   8       76.85       91.91      3.68 o 
   3  11   8        0.15        6.83      2.29 o 
   4  11   8        1.85        2.82      1.47 o 
   5  11   8        4.58        3.29      1.48 o 
   6  11   8        0.02        4.40      3.06 o 
   7  11   8        4.45        2.37      2.72 o 
   8  11   8        4.55        8.40      2.87 o 
   9  11   8        0.00        4.13     12.26 o 
   0  12   8       21.60       17.20      3.62 o 
   1  12   8       14.36        7.87      2.23 o 
   2  12   8       82.32       73.27      6.74 o 
   3  12   8       84.04      102.47     10.98 o 
   4  12   8        7.57        4.94      2.03 o 
   5  12   8        1.99        0.04      2.10 o 
   6  12   8        2.65        6.82      3.63 o 
   7  12   8        8.66        5.48      2.59 o 
   8  12   8        9.06       12.79      3.77 o 
   1  13   8        0.39        1.99      1.91 o 
   2  13   8        0.34        1.29      1.84 o 
   3  13   8       16.42       19.77      4.37 o 
   4  13   8        7.61        5.32      2.96 o 
   5  13   8       17.39       18.99      4.28 o 
   6  13   8       18.58       12.61      6.45 o 
   7  13   8        9.39       10.36      7.08 o 
   0  14   8        0.52       -2.04      2.04 o 
   1  14   8        0.09        0.21      2.15 o 
   2  14   8        3.99        1.29      2.15 o 
   3  14   8        3.62        1.89      3.00 o 
   4  14   8       16.77       27.32      8.12 o 
   5  14   8        9.18       16.83      4.40 o 
   1   1   9       20.20       21.67      4.49 o 
   2   1   9        3.38       -1.37      2.95 o 
   3   1   9       68.98       51.20      3.36 o 
   4   1   9       82.77       76.38      3.49 o 
   5   1   9        0.96        5.96      2.28 o 
   6   1   9       56.61       49.51      3.72 o 
   7   1   9        3.12        1.80      2.23 o 
   8   1   9       21.16       16.73      2.67 o 
   9   1   9        0.73        1.34      2.56 o 
  10   1   9        8.47        6.95      3.13 o 
  11   1   9        0.00        1.29      2.82 o 
  12   1   9        0.97        2.00      3.44 o 
  13   1   9        0.04        3.50      2.75 o 
   0   2   9        3.44        2.98      3.36 o 
   1   2   9       40.26       28.74      4.54 o 
   2   2   9      128.26      107.44      3.83 o 
   3   2   9       41.15       29.04      2.97 o 
   4   2   9       99.82      108.61      3.86 o 
   5   2   9       38.10       37.48      2.94 o 
   6   2   9       23.48       23.97      3.55 o 
   7   2   9        3.85        3.51      2.27 o 
   8   2   9        1.85        7.54      2.49 o 
   9   2   9        4.00        0.23      3.00 o 
  10   2   9       32.48       33.16      3.43 o 
  11   2   9        0.39       -0.28      2.50 o 
  12   2   9        5.69        3.95      3.12 o 
  13   2   9        4.20        8.87      2.87 o 
   1   3   9      124.45      127.62      4.13 o 
   2   3   9      187.45      159.80      5.52 o 
   3   3   9        1.67        7.62      2.19 o 
   4   3   9       53.59       41.68      2.80 o 
   5   3   9      106.33      107.15      9.64 o 
   6   3   9       96.36       92.22      3.86 o 
   7   3   9       65.01       77.62      3.71 o 
   8   3   9       47.83       57.03      3.59 o 
   9   3   9       10.23       11.27      2.86 o 
  10   3   9        8.61       13.83      3.02 o 
  11   3   9       14.94       13.82      2.38 o 
  12   3   9       14.75       10.42      3.38 o 
  13   3   9        2.45        3.68      2.43 o 
   0   4   9      186.58      175.45      6.54 o 
   1   4   9      159.84      143.38      4.34 o 
   2   4   9      140.07      134.90      4.10 o 
   3   4   9       55.21       51.92      3.12 o 
   4   4   9       33.00       38.23      3.14 o 
   5   4   9       31.22       43.57      3.05 o 
   6   4   9        2.71        3.74      3.70 o 
   7   4   9       30.35       38.12      3.06 o 
   8   4   9       11.66       16.17      2.76 o 
   9   4   9        0.36        3.07      2.17 o 
  10   4   9        0.25       -1.13      2.18 o 
  11   4   9       14.64       19.78      4.62 o 
  12   4   9        0.06        0.81      2.26 o 
  13   4   9        3.12        5.12      2.47 o 
   1   5   9       24.08       32.60      2.99 o 
   2   5   9        0.05        2.03      2.01 o 
   3   5   9       22.77       18.35      3.32 o 
   4   5   9      154.86      166.60      4.65 o 
   5   5   9       11.05       13.88      2.58 o 
   6   5   9       64.26       68.35      4.92 o 
   7   5   9        1.44        0.50      2.92 o 
   8   5   9       19.89       30.29      3.09 o 
   9   5   9       79.82       91.01      4.24 o 
  10   5   9       31.89       32.23      3.23 o 
  11   5   9        1.63        1.69      2.26 o 
  12   5   9        0.05        2.59      2.68 o 
   0   6   9      187.38      174.74      6.34 o 
   1   6   9       12.22       14.25      2.50 o 
   2   6   9       18.13       15.85      2.36 o 
   3   6   9      118.52      120.87      4.02 o 
   4   6   9        3.38        6.53      2.27 o 
   5   6   9       91.63       97.76      4.27 o 
   6   6   9        5.84        9.90      2.52 o 
   7   6   9       30.77       26.64      2.97 o 
   8   6   9        0.94        1.95      2.52 o 
   9   6   9       40.11       40.50      3.16 o 
  10   6   9        1.52        3.71      2.31 o 
  11   6   9        0.93        3.71      2.18 o 
  12   6   9        5.20        3.95      3.18 o 
   1   7   9       29.75       24.46      2.48 o 
   2   7   9        8.60        7.35      2.15 o 
   3   7   9       32.10       26.47      2.66 o 
   4   7   9        2.32        8.52      2.25 o 
   5   7   9       26.64       29.27      2.80 o 
   6   7   9        0.39        1.62      2.07 o 
   7   7   9       69.57       73.34      4.63 o 
   8   7   9        8.87       14.85      3.65 o 
   9   7   9        0.02       -1.58      1.93 o 
  10   7   9        8.86       10.35      2.41 o 
  11   7   9       12.33        8.74      2.37 o 
   0   8   9       28.17       25.12      3.66 o 
   1   8   9       13.93       19.22      3.28 o 
   2   8   9       10.29       25.52      2.73 o 
   3   8   9       53.06       61.21      3.24 o 
   4   8   9        1.47        2.79      2.17 o 
   5   8   9       76.66       71.23      4.13 o 
   6   8   9        3.23        3.97      1.87 o 
   7   8   9       17.25       17.62      2.56 o 
   8   8   9        7.10        7.01      2.45 o 
   9   8   9       47.25       40.12      5.16 o 
  10   8   9        3.28        1.11      5.53 o 
  11   8   9        6.14        9.39      5.88 o 
   1   9   9       19.91       22.93      2.76 o 
   2   9   9        0.04        4.28      2.25 o 
   3   9   9        1.56        4.37      2.23 o 
   4   9   9        3.90        6.97      2.34 o 
   5   9   9        8.37        5.99      2.24 o 
   6   9   9        0.05        0.56      1.63 o 
   7   9   9        1.00        3.24      1.63 o 
   8   9   9        3.90        3.17      1.34 o 
   9   9   9        7.78        5.09      3.70 o 
  10   9   9        9.98        6.14      3.32 o 
   0  10   9       22.82       39.78      4.38 o 
   1  10   9       53.96       54.28      3.46 o 
   2  10   9       37.10       31.86      2.90 o 
   3  10   9        3.43        4.22      2.54 o 
   4  10   9        2.68        2.85      2.40 o 
   5  10   9        8.80       10.60      3.76 o 
   6  10   9       23.43       22.82      2.75 o 
   7  10   9        5.73        3.59      2.07 o 
   8  10   9        0.11       -0.08      0.90 o 
   9  10   9       10.28       13.13      3.26 o 
   1  11   9       48.90       57.00      3.53 o 
   2  11   9        1.07        3.09      2.22 o 
   3  11   9        4.04        5.84      2.09 o 
   4  11   9       16.44       15.91      2.32 o 
   5  11   9        3.74        3.80      2.22 o 
   6  11   9       12.68       20.81      6.01 o 
   7  11   9       14.38        9.99      3.29 o 
   8  11   9        0.20        4.27      2.76 o 
   0  12   9        6.92        5.07      2.92 o 
   1  12   9       17.82       14.71      2.34 o 
   2  12   9        1.09        0.79      2.14 o 
   3  12   9       53.35       48.46      7.07 o 
   4  12   9        0.01        4.76      4.76 o 
   5  12   9        9.71       10.41      4.64 o 
   6  12   9        3.51       -0.27      2.38 o 
   7  12   9        5.77        8.88      2.95 o 
   1  13   9        1.13        0.76      1.77 o 
   2  13   9        6.69        3.25      4.52 o 
   3  13   9        0.35        2.18      5.92 o 
   4  13   9        1.01        2.53      3.01 o 
   5  13   9        3.22        9.03      3.52 o 
   0  14   9       21.94       19.27      5.94 o 
   1  14   9        3.27        0.90      2.02 o 
   2  14   9        5.11        7.66      2.66 o 
   3  14   9       10.54        9.87      4.22 o 
   0   0  10      266.45      274.64     12.45 o 
   1   0  10        0.26       -2.88      3.40 o 
   2   0  10       39.00       29.51      5.97 o 
   3   0  10       85.07       93.25      5.84 o 
   4   0  10      253.18      249.50      8.59 o 
   5   0  10      249.97      256.84     10.30 o 
   6   0  10      146.71      141.36      7.19 o 
   7   0  10       26.00       25.19      4.42 o 
   8   0  10        0.82       -1.14      4.80 o 
   9   0  10       13.14       10.58      4.03 o 
  10   0  10       11.13        1.86      5.22 o 
  11   0  10        8.21       11.65      8.00 o 
  12   0  10        0.20        5.47      4.96 o 
  13   0  10        0.24        1.53      3.90 o 
   1   1  10      928.49      826.43     10.85 o 
   2   1  10        0.53        5.92      3.60 o 
   3   1  10      280.14      270.46      6.24 o 
   4   1  10      108.37      111.84      4.38 o 
   5   1  10        4.04        6.34      2.72 o 
   6   1  10        5.46        5.87      2.66 o 
   7   1  10        2.35        4.39      2.77 o 
   8   1  10       36.38       39.65      5.78 o 
   9   1  10        0.64        6.03      2.98 o 
  10   1  10       16.00       11.08      3.22 o 
  11   1  10       46.62       42.99      5.79 o 
  12   1  10       34.69       39.09      5.07 o 
   0   2  10       57.09       66.96      8.14 o 
   1   2  10      312.47      311.35      8.45 o 
   2   2  10       68.10       55.69      3.45 o 
   3   2  10       69.20       64.18      4.58 o 
   4   2  10        0.16        7.31      2.51 o 
   5   2  10        9.76        3.50      2.64 o 
   6   2  10        7.56       12.02      2.88 o 
   7   2  10        0.64        4.10      2.75 o 
   8   2  10       50.45       48.73      3.69 o 
   9   2  10       13.15       11.40      3.00 o 
  10   2  10        7.13       -0.90      3.37 o 
  11   2  10       21.22       15.96      4.54 o 
  12   2  10        4.36        5.75      2.50 o 
   1   3  10       14.93       16.48      3.14 o 
   2   3  10      170.32      161.29      5.14 o 
   3   3  10       74.11       65.04      3.85 o 
   4   3  10        0.66        2.75      3.44 o 
   5   3  10      249.95      227.70      5.93 o 
   6   3  10      140.00      139.99      5.63 o 
   7   3  10      114.25      118.64      6.69 o 
   8   3  10       44.60       48.57      5.45 o 
   9   3  10       33.83       31.76      4.23 o 
  10   3  10        0.29        2.28      2.96 o 
  11   3  10        0.02        3.53      2.46 o 
  12   3  10        0.76        2.71      2.72 o 
   0   4  10        8.53        3.87      4.51 o 
   1   4  10      200.98      190.47      6.98 o 
   2   4  10      101.22       86.76      3.86 o 
   3   4  10        9.45       14.92      3.57 o 
   4   4  10       16.05        8.51      3.36 o 
   5   4  10       48.16       48.11      3.42 o 
   6   4  10        1.15        1.69      2.68 o 
   7   4  10        2.31        9.06      3.01 o 
   8   4  10       41.97       38.88      3.73 o 
   9   4  10        0.58        1.40      2.77 o 
  10   4  10        3.14        7.80      3.08 o 
  11   4  10       23.59       23.94      3.27 o 
  12   4  10       21.18       24.60      4.33 o 
   1   5  10        9.80        9.26      2.42 o 
   2   5  10       44.50       44.88      3.18 o 
   3   5  10        3.39        4.12      2.46 o 
   4   5  10       20.28       16.95      3.30 o 
   5   5  10      161.26      154.26      4.82 o 
   6   5  10      123.90      138.42      4.92 o 
   7   5  10       65.41       59.53      3.84 o 
   8   5  10       10.48        8.16      3.04 o 
   9   5  10       12.51       11.75      2.91 o 
  10   5  10       15.93       11.50      3.06 o 
  11   5  10        2.95        3.16      2.93 o 
  12   5  10        0.62        3.22      2.22 o 
   0   6  10        7.43        3.80      3.15 o 
   1   6  10        5.04        6.76      2.51 o 
   2   6  10        2.89        3.38      2.43 o 
   3   6  10       17.88        9.49      3.99 o 
   4   6  10        0.03        0.82      3.14 o 
   5   6  10      118.18      108.28      8.09 o 
   6   6  10        5.15        6.63      2.75 o 
   7   6  10       38.28       33.83      3.24 o 
   8   6  10       33.51       29.88      3.44 o 
   9   6  10       34.01       25.02      3.49 o 
  10   6  10       38.95       39.74      3.70 o 
  11   6  10        8.59        7.51      2.40 o 
   1   7  10        8.51        6.40      2.84 o 
   2   7  10       50.71       42.26      3.13 o 
   3   7  10       23.80       22.22      2.70 o 
   4   7  10        7.07        3.60      4.06 o 
   5   7  10        3.65        4.79      2.29 o 
   6   7  10       29.54       26.42      4.14 o 
   7   7  10        1.16        2.35      2.34 o 
   8   7  10       16.56        9.65      2.84 o 
   9   7  10       44.03       38.76      4.33 o 
  10   7  10        0.48        1.18      2.23 o 
  11   7  10        1.13        0.53      3.83 o 
   0   8  10        0.08        4.59      3.23 o 
   1   8  10        0.23        2.05      2.67 o 
   2   8  10       20.17       17.75      2.63 o 
   3   8  10       15.57       14.96      3.36 o 
   4   8  10        0.15        2.66      2.02 o 
   5   8  10        4.76        3.39      2.06 o 
   6   8  10       22.51       16.85      2.57 o 
   7   8  10        0.00        2.78      1.99 o 
   8   8  10        0.03        2.79      2.68 o 
   9   8  10        0.78        1.12      2.12 o 
  10   8  10        0.05       -1.25      2.96 o 
   1   9  10       47.32       41.72      4.61 o 
   2   9  10        9.83        8.63      2.87 o 
   3   9  10        3.39       -0.89      2.26 o 
   4   9  10       30.57       26.75      4.10 o 
   5   9  10        0.20        1.47      2.45 o 
   6   9  10        0.72       -0.45      2.27 o 
   7   9  10        1.48        5.60      1.80 o 
   8   9  10       14.78       20.12      3.48 o 
   9   9  10       11.90       15.07      3.51 o 
   0  10  10       10.00       13.51      4.37 o 
   1  10  10        3.42        3.86      2.27 o 
   2  10  10       19.51       22.82      2.81 o 
   3  10  10       27.96       27.07      4.23 o 
   4  10  10        7.21        2.14      2.76 o 
   5  10  10       30.89       25.28      3.14 o 
   6  10  10       10.83       12.38      2.22 o 
   7  10  10        1.14        4.21      4.92 o 
   8  10  10        0.45        2.18      3.26 o 
   1  11  10        1.84        4.04      2.64 o 
   2  11  10        1.03        0.36      2.38 o 
   3  11  10       14.56        6.78      2.89 o 
   4  11  10       20.95       15.19      3.01 o 
   5  11  10        1.02        9.41      9.35 o 
   6  11  10       36.06       38.69      8.31 o 
   7  11  10        0.16       -1.09      3.11 o 
   0  12  10        5.86        2.68      3.24 o 
   1  12  10        8.98        5.59      2.44 o 
   2  12  10        0.00        3.59      2.17 o 
   3  12  10        1.34        1.90      1.61 o 
   4  12  10        1.18        7.68      4.14 o 
   5  12  10        2.00        4.47      4.06 o 
   6  12  10        1.25        2.99      2.88 o 
   1  13  10        0.55        0.66      3.11 o 
   2  13  10       29.87       25.52      4.28 o 
   3  13  10        5.42       13.97      6.15 o 
   4  13  10       33.75       53.20      9.73 o 
   1   1  11        3.59        5.24      3.31 o 
   2   1  11       22.83       24.27      3.67 o 
   3   1  11        5.77        8.16      3.38 o 
   4   1  11      305.11      328.98      7.45 o 
   5   1  11      224.62      231.80      6.62 o 
   6   1  11       18.65       15.30      4.01 o 
   7   1  11        1.34        9.47      3.43 o 
   8   1  11      172.94      175.16      5.81 o 
   9   1  11        9.48        9.02      3.41 o 
  10   1  11        2.14        9.37      3.32 o 
  11   1  11        1.18        7.18      5.31 o 
  12   1  11        8.48        4.77      2.90 o 
   0   2  11      274.08      295.72     10.80 o 
   1   2  11      754.39      743.35     11.12 o 
   2   2  11      115.55      114.70      5.64 o 
   3   2  11      256.30      275.56      7.33 o 
   4   2  11      149.44      153.08      6.24 o 
   5   2  11      205.61      222.82      6.36 o 
   6   2  11       28.63       28.61      3.84 o 
   7   2  11        0.83        8.90      3.40 o 
   8   2  11       13.13       17.72      6.24 o 
   9   2  11       57.38       56.44      4.49 o 
  10   2  11        3.93        6.73      3.32 o 
  11   2  11        6.81        6.93      3.29 o 
  12   2  11        0.17       10.10      3.59 o 
   1   3  11        2.71        4.46      3.04 o 
   2   3  11      278.56      303.57      7.01 o 
   3   3  11        1.77        8.80      3.30 o 
   4   3  11       31.85       29.56      4.30 o 
   5   3  11      204.46      215.40      6.23 o 
   6   3  11       27.97       31.66      4.14 o 
   7   3  11       51.56       56.23      4.96 o 
   8   3  11        4.22        3.66      4.62 o 
   9   3  11       85.48       84.31      5.47 o 
  10   3  11        0.11        6.13      5.09 o 
  11   3  11       24.99       16.57      3.65 o 
   0   4  11      167.91      166.31     26.10 o 
   1   4  11        7.29        9.85      2.74 o 
   2   4  11        1.00        9.25      3.45 o 
   3   4  11       12.12       14.47      3.32 o 
   4   4  11      209.16      250.56      6.96 o 
   5   4  11      136.03      157.71      5.59 o 
   6   4  11      160.64      161.64      7.38 o 
   7   4  11        4.50        1.16      3.15 o 
   8   4  11       17.24       18.20      3.50 o 
   9   4  11       11.15       14.29      3.53 o 
  10   4  11        2.71        9.44      3.24 o 
  11   4  11        0.90        4.12      2.80 o 
   1   5  11       19.06       18.70      3.52 o 
   2   5  11      197.06      201.68      5.62 o 
   3   5  11      134.58      131.00      5.44 o 
   4   5  11       33.64       32.83      3.50 o 
   5   5  11        4.70        7.65      2.90 o 
   6   5  11        4.91       10.07      3.09 o 
   7   5  11        0.63        6.43      3.20 o 
   8   5  11       21.99       20.90      3.47 o 
   9   5  11       16.95       22.98      3.55 o 
  10   5  11        0.00        7.29      3.07 o 
  11   5  11       18.78        9.13      7.03 o 
   0   6  11       57.16       79.10      5.80 o 
   1   6  11       22.36       16.89      3.56 o 
   2   6  11       97.43       85.70      4.76 o 
   3   6  11       12.70       13.49      4.71 o 
   4   6  11       40.73       38.74      3.46 o 
   5   6  11       72.68       54.11      3.86 o 
   6   6  11        1.33        9.17      3.63 o 
   7   6  11       17.94       11.67      3.24 o 
   8   6  11       50.67       47.77      3.93 o 
   9   6  11       62.06       67.32     11.10 o 
  10   6  11       21.80       19.98      3.15 o 
   1   7  11      171.67      171.27      5.74 o 
   2   7  11        1.16        1.32      2.49 o 
   3   7  11       10.74        7.61      2.50 o 
   4   7  11       11.57       14.99      3.45 o 
   5   7  11        2.36        5.72      2.63 o 
   6   7  11       12.64       13.92      3.05 o 
   7   7  11       20.13       12.45      3.60 o 
   8   7  11        1.12        6.53      3.60 o 
   9   7  11        2.70       -2.34      2.34 o 
  10   7  11        0.42       -1.86      1.94 o 
   0   8  11      148.56      139.81      7.00 o 
   1   8  11       18.45       15.52      2.97 o 
   2   8  11       58.51       51.96      3.70 o 
   3   8  11        3.25        3.54      2.71 o 
   4   8  11        0.61       -2.28      2.28 o 
   5   8  11        1.73       10.62      2.77 o 
   6   8  11        4.17        9.22      2.51 o 
   7   8  11        1.39        2.07      1.99 o 
   8   8  11       11.23        8.99      3.46 o 
   9   8  11        2.02        0.90      1.76 o 
   1   9  11       15.41       13.08      3.28 o 
   2   9  11        0.26        1.81      3.04 o 
   3   9  11       44.85       45.80      3.35 o 
   4   9  11        0.64        5.33      2.91 o 
   5   9  11        7.58        9.91      2.48 o 
   6   9  11        2.12        1.91      1.98 o 
   7   9  11        0.01        1.75      2.67 o 
   8   9  11        0.05        2.08      2.56 o 
   0  10  11       18.17       17.82      3.86 o 
   1  10  11        1.74        3.54      2.52 o 
   2  10  11        3.34        2.33      2.62 o 
   3  10  11        5.77        6.23      2.30 o 
   4  10  11        0.53        4.64      2.38 o 
   5  10  11        0.43        0.29      1.85 o 
   6  10  11        1.16        4.20      1.84 o 
   7  10  11        0.14        4.21      2.87 o 
   1  11  11        2.95        3.58      2.15 o 
   2  11  11        1.58        1.98      2.30 o 
   3  11  11        0.89        4.46      3.61 o 
   4  11  11        2.87        2.85      2.13 o 
   5  11  11        1.33        6.59      4.16 o 
   6  11  11        5.43        7.24      3.92 o 
   0  12  11       10.79       12.46      5.89 o 
   1  12  11        0.11       -1.36      2.62 o 
   2  12  11        2.24        2.44      1.95 o 
   3  12  11        3.54        3.83      1.84 o 
   4  12  11        0.04       -2.63      3.11 o 
   1  13  11        1.22        2.93      2.42 o 
   0   0  12     2225.68     2697.51     54.39 o 
   1   0  12      488.11      494.28     14.09 o 
   2   0  12     1709.01     1858.36     29.09 o 
   3   0  12      527.90      575.41     14.56 o 
   4   0  12        5.12       -0.12      7.06 o 
   5   0  12       20.21       15.41      6.28 o 
   6   0  12       10.29       15.39      5.14 o 
   7   0  12       65.63       73.88      6.42 o 
   8   0  12        3.24        4.00      4.45 o 
   9   0  12       21.17       12.88      5.76 o 
  10   0  12        7.53        7.18      4.94 o 
  11   0  12       16.63        6.21      4.98 o 
   1   1  12      154.27      148.89     10.11 o 
   2   1  12       58.14       71.87      5.53 o 
   3   1  12      164.62      170.97      6.31 o 
   4   1  12        0.71        3.86      4.65 o 
   5   1  12        0.06        0.23      3.19 o 
   6   1  12       16.91       22.76      3.99 o 
   7   1  12        0.86       -2.55      4.47 o 
   8   1  12       38.48       41.15      4.62 o 
   9   1  12        0.18        0.87      3.29 o 
  10   1  12        2.49        5.74      3.43 o 
  11   1  12        0.39        0.37      3.79 o 
   0   2  12       50.91       47.29      6.26 o 
   1   2  12      196.78      230.78      9.50 o 
   2   2  12      422.00      460.76      9.03 o 
   3   2  12        0.02       13.14      3.81 o 
   4   2  12      334.77      387.81      8.54 o 
   5   2  12      128.91      145.72      6.72 o 
   6   2  12      109.71      107.02      5.11 o 
   7   2  12        0.98       -0.19      5.07 o 
   8   2  12       10.71        6.46      3.32 o 
   9   2  12        4.16        4.60      3.84 o 
  10   2  12       30.10       20.53      4.13 o 
  11   2  12       19.25       17.66      3.63 o 
   1   3  12       56.15       60.97      7.96 o 
   2   3  12        0.07        4.07      4.17 o 
   3   3  12        7.30        5.92      3.69 o 
   4   3  12       24.16       23.10      4.02 o 
   5   3  12       83.62       95.61      5.02 o 
   6   3  12       11.42       16.28      3.80 o 
   7   3  12       17.74       14.21      4.03 o 
   8   3  12       24.54       28.42      4.04 o 
   9   3  12        0.12        0.93      3.46 o 
  10   3  12        0.18        6.62      3.32 o 
  11   3  12        6.84        7.32      3.34 o 
   0   4  12       10.62       15.27      4.80 o 
   1   4  12        0.09        2.60      2.94 o 
   2   4  12       20.41       21.39      3.76 o 
   3   4  12       29.55       23.01      5.23 o 
   4   4  12      139.77      125.98      5.34 o 
   5   4  12       79.06       74.67      4.73 o 
   6   4  12      262.81      325.50     11.59 o 
   7   4  12       11.03       10.66      6.67 o 
   8   4  12      101.45      110.56      6.61 o 
   9   4  12       96.85      108.96      7.88 o 
  10   4  12        0.02        3.54      3.02 o 
   1   5  12       21.18       19.25      3.54 o 
   2   5  12       48.47       46.14      3.77 o 
   3   5  12       29.15       32.88      7.34 o 
   4   5  12        0.62        2.36      3.01 o 
   5   5  12        6.95       12.16      3.40 o 
   6   5  12        0.50        5.32      3.25 o 
   7   5  12       17.00       24.11      3.66 o 
   8   5  12       57.71       49.43      6.72 o 
   9   5  12       36.07       30.97      4.88 o 
  10   5  12        2.18        4.17      6.52 o 
   0   6  12       27.96       34.69      5.68 o 
   1   6  12        3.03        5.71      4.43 o 
   2   6  12        0.47       -0.30      3.79 o 
   3   6  12        1.99        4.02      2.86 o 
   4   6  12       31.41       21.99      4.52 o 
   5   6  12        7.95       16.45      4.37 o 
   6   6  12       20.71       17.21      3.44 o 
   7   6  12        3.11        3.34      3.03 o 
   8   6  12        0.94        4.94      3.55 o 
   9   6  12        3.45        2.96      2.89 o 
  10   6  12        4.70        4.36      3.95 o 
   1   7  12        2.65        1.27      3.00 o 
   2   7  12        0.17        7.96      3.29 o 
   3   7  12        0.04        3.08      3.67 o 
   4   7  12        0.00        5.78      3.10 o 
   5   7  12        3.68        2.01      2.55 o 
   6   7  12        1.41        4.95      3.07 o 
   7   7  12        0.37        4.57      3.55 o 
   8   7  12        0.21        4.97      3.96 o 
   9   7  12        4.91        9.12      2.80 o 
   0   8  12       15.70        9.66      6.26 o 
   1   8  12        3.17        5.02      2.78 o 
   2   8  12        0.60        6.90      5.31 o 
   3   8  12        1.14       -1.72      2.87 o 
   4   8  12       17.31       13.04      3.67 o 
   5   8  12        3.69        6.00      4.62 o 
   6   8  12       13.28       16.32      2.90 o 
   7   8  12        5.19        4.58      2.89 o 
   8   8  12        0.22        0.26      3.18 o 
   1   9  12        8.42        8.35      2.97 o 
   2   9  12       19.91       19.62      3.15 o 
   3   9  12        0.24       -2.17      3.13 o 
   4   9  12       10.27        8.13      2.59 o 
   5   9  12        8.84        6.77      2.98 o 
   6   9  12        1.67        6.27      2.47 o 
   7   9  12        0.00        8.74      3.10 o 
   0  10  12       24.33       16.97      5.09 o 
   1  10  12        1.28       -0.97      2.89 o 
   2  10  12        4.53        9.02      2.68 o 
   3  10  12        0.20        6.35      2.77 o 
   4  10  12        2.95        2.23      1.75 o 
   5  10  12        0.06        0.45      2.18 o 
   6  10  12        0.45        7.59      5.59 o 
   1  11  12        0.53        2.12      2.46 o 
   2  11  12        0.16        1.93      2.50 o 
   3  11  12        0.69        2.68      2.15 o 
   4  11  12        2.26       -0.03      1.66 o 
   0  12  12        1.53        9.65      3.76 o 
   1  12  12        0.47        0.63      2.44 o 
   1   1  13        2.93        9.16      3.79 o 
   2   1  13      272.57      286.91      7.42 o 
   3   1  13       52.99       59.42      4.56 o 
   4   1  13        6.18       14.32      4.76 o 
   5   1  13        7.17       11.72      3.75 o 
   6   1  13        5.06        9.13      3.58 o 
   7   1  13       57.31       57.60      5.10 o 
   8   1  13        1.65        4.72      2.55 o 
   9   1  13        3.09        6.83      3.44 o 
  10   1  13       16.32       17.01      4.88 o 
   0   2  13       13.05       16.55      5.06 o 
   1   2  13       14.01       18.02      4.17 o 
   2   2  13        3.48        4.35      4.02 o 
   3   2  13       12.54       16.31      3.94 o 
   4   2  13      134.52      133.84      8.93 o 
   5   2  13       55.36       56.94      4.77 o 
   6   2  13      214.93      223.29      7.05 o 
   7   2  13        7.93        7.44      3.64 o 
   8   2  13        4.35        9.32      3.90 o 
   9   2  13        0.00       -0.67      3.71 o 
  10   2  13        0.34       -1.22      3.19 o 
   1   3  13       35.85       32.21      3.74 o 
   2   3  13        8.50        7.49      3.31 o 
   3   3  13       11.62       13.31      4.58 o 
   4   3  13       94.60       83.22      4.99 o 
   5   3  13        2.55        0.63      3.67 o 
   6   3  13       35.68       29.14      4.17 o 
   7   3  13        0.13        1.60      3.68 o 
   8   3  13       38.94       32.16      5.61 o 
   9   3  13        1.38       -1.19      3.42 o 
  10   3  13        2.36        7.47      3.40 o 
   0   4  13       18.46       13.26      5.00 o 
   1   4  13       12.52       18.73      4.25 o 
   2   4  13       58.57       48.93      4.32 o 
   3   4  13       22.43       16.45      4.03 o 
   4   4  13       20.44       15.02      4.30 o 
   5   4  13        0.12        2.83      3.37 o 
   6   4  13       17.16       25.10      4.41 o 
   7   4  13       20.63       19.55      3.83 o 
   8   4  13       64.69       65.46      5.04 o 
   9   4  13       27.27       25.02      4.30 o 
   1   5  13       11.18        6.94      3.09 o 
   2   5  13        3.73        6.65      3.54 o 
   3   5  13        2.29        6.70      3.35 o 
   4   5  13       35.30       33.31      4.30 o 
   5   5  13        8.35       17.79      4.01 o 
   6   5  13       15.23       13.16      4.20 o 
   7   5  13        0.30        9.48      3.43 o 
   8   5  13       11.73       16.82      3.91 o 
   9   5  13        5.33        8.56      3.53 o 
   0   6  13      158.13      148.49      8.45 o 
   1   6  13        0.78        4.13      3.05 o 
   2   6  13       83.88       72.03      4.70 o 
   3   6  13        1.42        2.68      3.11 o 
   4   6  13        4.27       10.78      3.30 o 
   5   6  13       19.30       13.94      4.81 o 
   6   6  13        1.34        2.90      3.25 o 
   7   6  13        2.35        5.81      3.03 o 
   8   6  13        0.50        7.97      3.34 o 
   1   7  13        0.25        2.30      3.33 o 
   2   7  13       27.42       27.38      3.79 o 
   3   7  13        0.20        4.88      2.85 o 
   4   7  13       10.85       17.30      3.95 o 
   5   7  13        0.71        4.76      3.47 o 
   6   7  13        0.28        1.67      3.08 o 
   7   7  13        8.45        8.78      3.00 o 
   8   7  13        2.51        1.90      2.64 o 
   0   8  13       33.93       26.85      4.77 o 
   1   8  13        4.81        5.81      2.78 o 
   2   8  13       40.57       27.59      4.09 o 
   3   8  13       26.73       27.90      3.34 o 
   4   8  13        7.39        5.19      3.83 o 
   5   8  13        7.21        8.71      3.32 o 
   6   8  13        1.10        2.26      2.31 o 
   7   8  13        3.99        1.54      2.77 o 
   1   9  13        1.63        7.40      2.92 o 
   2   9  13        0.03       -0.37      2.99 o 
   3   9  13        0.36       -0.15      2.73 o 
   4   9  13        1.50        0.45      2.36 o 
   5   9  13        1.90        5.94      2.90 o 
   6   9  13        1.93        1.52      1.77 o 
   0  10  13        0.51        0.55      2.83 o 
   1  10  13        0.15        0.29      2.29 o 
   2  10  13        0.48        1.08      2.02 o 
   3  10  13        0.27       -0.23      2.39 o 
   4  10  13        5.48        3.91      3.65 o 
   1  11  13        0.28        0.66      1.88 o 
   0   0  14       83.90       66.60      9.64 o 
   1   0  14       18.69       21.07      7.40 o 
   2   0  14      113.20      110.54     12.24 o 
   3   0  14        0.91        9.96      6.39 o 
   4   0  14       42.42       36.54      6.19 o 
   5   0  14       25.22       35.41      6.59 o 
   6   0  14        7.72        9.72      6.10 o 
   7   0  14       22.46       29.51      6.92 o 
   8   0  14        3.79       16.00      7.08 o 
   9   0  14        3.88        1.58      4.74 o 
   1   1  14       40.89       43.63      4.53 o 
   2   1  14       64.73       56.71      6.03 o 
   3   1  14       13.64        9.16      3.73 o 
   4   1  14       45.25       45.66      4.57 o 
   5   1  14        0.06        4.76      3.62 o 
   6   1  14       13.28       22.71      4.46 o 
   7   1  14        0.53        1.20      3.43 o 
   8   1  14        0.76       11.74      3.90 o 
   9   1  14        0.13        2.93      4.10 o 
   0   2  14      101.98       91.02     19.14 o 
   1   2  14        7.11       10.66      5.26 o 
   2   2  14       11.11       13.35      3.99 o 
   3   2  14        7.38       12.53      3.70 o 
   4   2  14        2.82       10.32      3.73 o 
   5   2  14        1.89        5.09      3.76 o 
   6   2  14        9.24       10.30      3.69 o 
   7   2  14        3.01        4.35      3.23 o 
   8   2  14        1.93        5.10      3.56 o 
   9   2  14        7.74        7.14      3.84 o 
   1   3  14       12.01       13.82      3.84 o 
   2   3  14       22.37       20.24      4.35 o 
   3   3  14        3.28       -0.64      3.52 o 
   4   3  14        0.72        0.06      4.15 o 
   5   3  14       29.58       22.36      4.28 o 
   6   3  14        7.86       10.99      4.08 o 
   7   3  14       28.75       22.23      4.19 o 
   8   3  14        7.56       11.88      3.87 o 
   0   4  14       21.61       21.76      5.21 o 
   1   4  14        0.09        6.76      3.58 o 
   2   4  14        1.50        0.97      3.15 o 
   3   4  14        5.73       11.28      3.89 o 
   4   4  14       13.13        6.05      3.32 o 
   5   4  14       12.87        7.79      3.60 o 
   6   4  14        6.02        9.93      3.70 o 
   7   4  14        1.79        3.77      3.51 o 
   8   4  14        3.70        5.26      3.48 o 
   1   5  14        2.30        3.61      3.54 o 
   2   5  14        2.66        4.13      3.30 o 
   3   5  14        0.31        4.21      3.18 o 
   4   5  14       27.90       32.77      4.24 o 
   5   5  14        1.74       -1.90      3.30 o 
   6   5  14        1.43        3.42      3.19 o 
   7   5  14        4.96        6.85      4.24 o 
   8   5  14       13.60       18.87      5.80 o 
   0   6  14        9.49        2.82      9.14 o 
   1   6  14        3.11        6.66      3.09 o 
   2   6  14        4.23        2.46      3.47 o 
   3   6  14        0.03        5.84      3.26 o 
   4   6  14        0.12        4.01      5.42 o 
   5   6  14        0.33        9.90      3.75 o 
   6   6  14        4.09       10.03      3.60 o 
   7   6  14        1.41        1.45      3.33 o 
   1   7  14        3.96        7.17      3.15 o 
   2   7  14        3.47        6.11      3.45 o 
   3   7  14        1.40        7.37      3.00 o 
   4   7  14        0.45        1.07      2.64 o 
   5   7  14        1.23        7.62      2.94 o 
   6   7  14        0.33        0.85      2.24 o 
   0   8  14        0.26        6.74      4.35 o 
   1   8  14        0.28        0.48      2.99 o 
   2   8  14        0.12        0.78      2.99 o 
   3   8  14        4.17        9.11      3.05 o 
   4   8  14        3.16        6.46      2.83 o 
   5   8  14        0.93        5.33      3.71 o 
   1   9  14        0.08       -0.40      2.45 o 
   2   9  14        8.54       13.97      3.01 o 
   3   9  14        0.10        1.00      1.97 o 
   4   9  14        2.81        6.17      2.26 o 
   1   1  15        6.91       14.58      3.88 o 
   2   1  15        0.53        1.40      3.56 o 
   3   1  15        0.12        5.46      4.08 o 
   4   1  15        0.09       11.65      4.68 o 
   5   1  15        2.03       -2.13      3.65 o 
   6   1  15        0.59       -0.23      3.70 o 
   7   1  15        0.93        5.03      8.02 o 
   0   2  15        0.38        5.75      4.97 o 
   1   2  15        6.29        5.77      3.78 o 
   2   2  15        0.03        3.13      3.48 o 
   3   2  15       18.82       23.04      4.13 o 
   4   2  15        1.00        2.01      3.63 o 
   5   2  15        7.95       12.21      3.85 o 
   6   2  15        9.81       12.70      4.23 o 
   7   2  15        0.36        2.72      3.68 o 
   1   3  15       17.83       15.45      5.14 o 
   2   3  15       11.53        8.46      4.11 o 
   3   3  15        4.80       13.10      3.93 o 
   4   3  15        0.17        7.44      4.31 o 
   5   3  15        1.39        4.96      5.06 o 
   6   3  15        1.04       -1.68      3.53 o 
   7   3  15        8.02       10.52      4.17 o 
   0   4  15        8.17        0.19      2.94 o 
   1   4  15        0.08        1.92      5.08 o 
   2   4  15        0.52        3.09      3.60 o 
   3   4  15        0.01        2.91      3.61 o 
   4   4  15        5.13       12.20      3.74 o 
   5   4  15        6.54        6.17      4.84 o 
   6   4  15        4.57        8.96      4.85 o 
   7   4  15        1.08       11.08      4.23 o 
   1   5  15        4.50       17.70      5.35 o 
   2   5  15        1.94       -0.17      3.33 o 
   3   5  15        5.25        6.83      3.55 o 
   4   5  15        1.51        0.60      3.80 o 
   5   5  15        0.11        6.33      3.82 o 
   6   5  15        0.93        7.93      6.39 o 
   0   6  15        1.13        3.49      7.62 o 
   1   6  15        1.68        9.77      3.36 o 
   2   6  15        1.28        6.08      3.61 o 
   3   6  15        0.38       -0.67      3.20 o 
   4   6  15        3.18        5.65      3.55 o 
   5   6  15        0.13        4.46      3.73 o 
   1   7  15        0.47        7.02      3.67 o 
   2   7  15        6.32        7.45      3.48 o 
   3   7  15        0.43        3.96      2.96 o 
   4   7  15       10.42        2.71      2.87 o 
   0   8  15        3.03        6.67      4.46 o 
   1   8  15        4.02        5.97      3.31 o 
   2   8  15        0.15        5.61      3.22 o 
   0   0  16        9.63       18.28      8.26 o 
   1   0  16        1.28        9.07      6.07 o 
   2   0  16        1.43        2.71      5.61 o 
   3   0  16        0.00       -4.15      5.17 o 
   4   0  16        2.62        7.76      6.22 o 
   5   0  16        2.14        1.04      3.00 o 
   6   0  16        3.41        3.09      5.72 o 
   1   1  16        0.15        1.25      3.67 o 
   2   1  16        0.06        3.06      4.57 o 
   3   1  16        0.50       11.87      4.41 o 
   4   1  16        2.86        9.78      4.15 o 
   5   1  16        0.68        4.42      4.10 o 
   6   1  16        2.51        4.65      4.27 o 
   0   2  16        7.48       11.54     10.60 o 
   1   2  16        3.17        9.06      4.74 o 
   2   2  16        1.83        6.22      3.85 o 
   3   2  16        2.44        5.98      4.63 o 
   4   2  16        6.80       12.53      4.32 o 
   5   2  16        0.11        3.13      4.01 o 
   1   3  16        2.44        8.04      3.84 o 
   2   3  16        1.77        8.03      4.14 o 
   3   3  16        1.08        2.29      3.66 o 
   4   3  16        0.08        4.14      3.76 o 
   5   3  16        2.98       13.62      4.86 o 
   0   4  16       16.03       23.82      6.78 o 
   1   4  16        1.64        5.35      3.81 o 
   2   4  16       11.04       11.59      4.09 o 
   3   4  16        0.14        3.52      3.71 o 
   4   4  16        0.03        1.23      3.45 o 
   1   5  16        6.12        3.49      4.58 o 
   2   5  16        1.98        4.77      7.26 o 
   3   5  16        2.57        4.56      3.64 o 
   0   6  16       19.20       12.55      5.76 o 
   1   6  16        2.34        5.07      3.40 o 
   2   6  16        4.93        7.06      5.15 o 
   1   1  17        2.67        1.01      4.03 o 
   2   1  17        8.76       11.61      4.43 o 
   3   1  17        1.52        9.63      4.55 o 
   0   2  17        1.55        8.71      6.13 o 
   1   2  17        1.09        1.39      3.95 o 
   2   2  17        0.09        4.02      2.65 o 
   1   3  17        2.03       12.05      9.49 o 
                                                 
